# Supplementary material for: Integrated RNA-seq and DNase-seq analyses identify phenotype-specific BMP4 signaling in breast cancer
Source: BMC Genomics. 2017 Jan 11;18:68. doi: 10.1186/s12864-016-3428-1 (PMC5225521; doi:10.1186/s12864-016-3428-1)
Supplement: Additional file 2: Table S1. — Differentially expressed genes after BMP4 treatment in MDA-MB-231 cell line. Ensembl IDs, read counts, fold changes and Log2 ratios are shown. The genes are arranged in order from the largest to smallest Log2 ratio, first upregulated genes and then downregulated genes. (XLSX 20 kb) [file 12864_2016_3428_MOESM2_ESM.xlsx]

## Sheet: MDA-MB-231
Gene	Ensembl_id	Gene Type	Description	Length	Vehicle (normalized read count)	BMP4 (normalized read count)	Absolute difference	Fold change	Log2Ratio
RP3-375P9.2	ENSG00000217130.1	Processed pseudogene	-	498	89.5001	866.193	776.693	9.67812	3.27473
IL21R	ENSG00000103522.11	protein coding	interleukin 21 receptor	4219	13.3736	63.9333	50.5597	4.78057	2.25718
CGB5	ENSG00000189052.6	protein coding	chorionic gonadotropin, beta polypeptide 5	841	41.1495	158.802	117.653	3.85915	1.94828
AP000695.6	ENSG00000230479.1	antisense	-	893	19.546	75.2763	55.7303	3.85124	1.94532
PMEPA1	ENSG00000124225.11	protein coding	prostate transmembrane protein, androgen induced 1	5619	2101.71	7962.79	5861.08	3.78872	1.92171
PDGFB	ENSG00000100311.12	protein coding	platelet-derived growth factor beta polypeptide	3761	53.4943	197.987	144.493	3.70108	1.88795
RP11-497H16.7	ENSG00000250687.2	transcribed_unprocessed_pseudogene	-	1104	21.6035	77.3387	55.7352	3.57992	1.83993
CGB2	ENSG00000104818.14	protein coding	chorionic gonadotropin, beta polypeptide 2	859	26.7472	94.8688	68.1216	3.54687	1.82655
CGB1	ENSG00000267631.3	protein coding	chorionic gonadotropin, beta polypeptide 1	890	33.9483	115.492	81.5441	3.40201	1.76639
CGB	ENSG00000104827.12	protein coding	chorionic gonadotropin, beta polypeptide	877	37.0345	125.804	88.7697	3.39694	1.76424
BDKRB1	ENSG00000100739.6	protein coding	bradykinin receptor B	2755	26.7472	90.744	63.9969	3.39266	1.76242
GOLGA8Q	ENSG00000178115.10	protein coding	golgin A8 family, member Q	2235	21.6035	72.1828	50.5793	3.34126	1.74039
CGB8	ENSG00000213030.4	protein coding	chorionic gonadotropin, beta polypeptide 8	919	57.6093	187.675	130.066	3.25772	1.70386
CTB-60B18.6	ENSG00000267335.2	protein coding	Uncharacterized protein	786	31.8909	100.025	68.1338	3.13647	1.64914
CGB7	ENSG00000196337.6	protein coding	chorionic gonadotropin, beta polypeptide 7	3387	53.4943	161.896	108.401	3.02641	1.59761
SMAD9	ENSG00000120693.9	protein coding	SMAD family member 9	5723	207.805	616.647	408.842	2.96743	1.56921
SMAD6	ENSG00000137834.10	protein coding	SMAD family member 6	3663	223.236	604.273	381.037	2.70688	1.43663
ID2	ENSG00000115738.5	protein coding	inhibitor of DNA binding 2	2205	66.8679	174.27	107.402	2.60618	1.38194
CXCL1	ENSG00000163739.4	protein coding	chemokine (C-X-C motif) ligand 1 (melanoma growth stimulating activity, alpha)	1296	42.1782	109.305	67.1271	2.59151	1.37379
BDKRB2	ENSG00000168398.5	protein coding	bradykinin receptor B2	7008	48.3507	122.711	74.36	2.53793	1.34365
AGAP11	ENSG00000151303.11	protein coding	Ankyrin Repeat And GTPase Domain Arf GTPase Activating Protein 11	4560	39.092	94.8688	55.7767	2.42681	1.27906
ATOH8	ENSG00000168874.8	protein coding	atonal homolog 8	6076	1225.23	2722.32	1497.09	2.22189	1.15179
RP11-96C23.5	ENSG00000271880.1	processed_transcript	-	3078	47.3219	104.149	56.8275	2.20087	1.13807
KRT121P	ENSG00000135477.7	transcribed_unprocessed_pseudogene	keratin 87 pseudogene	1778	81.2703	178.395	97.1243	2.19508	1.13427
KB-1732A1.1	ENSG00000253669.3	lincRNA	-	2829	74.0691	158.802	84.733	2.14397	1.10029
ID1	ENSG00000125968.7	protein coding	inhibitor of DNA binding 1	1233	2974.08	6186.06	3211.98	2.07999	1.05658
AMIGO2	ENSG00000139211.5	protein coding	adhesion molecule with Ig-like domain 2	3956	3101.64	6425.3	3323.65	2.07158	1.05073
MAGI2	ENSG00000187391.13	protein coding	membrane associated guanylate kinase, WW and PDZ domain containing 2	9643	49.3794	102.087	52.7076	2.0674	1.04782
SKIL	ENSG00000136603.9	protein coding	SKI-like proto-oncogene	7782	1702.56	3519.42	1816.86	2.06714	1.04763
ANGPTL4	ENSG00000167772.7	protein coding	angiopoietin-like 4	2482	284.96	581.587	296.627	2.04094	1.02923
RP11-304L19.4	ENSG00000261240.1	antisense	-	456	68.9254	137.147	68.2218	1.98979	0.992618
HLA-L	ENSG00000243753.1	transcribed_unprocessed_pseudogene	major histocompatibility complex, class I, L (pseudogene)	5505	362.116	715.64	353.525	1.97628	0.982785
UCN2	ENSG00000145040.3	protein coding	urocortin 2	1481	109.046	213.455	104.409	1.95747	0.968991
BMS1P10	ENSG00000237238.2	unprocessed_pseudogene	BMS1 pseudogene 10	1120	150.196	293.887	143.691	1.95669	0.968418
N4BP3	ENSG00000145911.5	protein coding	NEDD4 binding protein 3	6080	57.6093	111.368	53.7584	1.93315	0.950957
ADAM19	ENSG00000135074.11	protein coding	ADAM metallopeptidase domain 19	7710	3079.01	5936.52	2857.5	1.92806	0.947149
ELMO3	ENSG00000102890.10	protein coding	engulfment and cell motility 3	2575	70.9829	135.085	64.102	1.90306	0.928323
SYT15	ENSG00000204176.9	protein coding	synaptotagmin XV	7158	387.834	735.233	347.399	1.89574	0.922762
AC104698.1	ENSG00000256261.1	No longer in database!	No longer in database!	1699	508.196	960.031	451.834	1.88909	0.917695
C11orf74	ENSG00000166352.11	protein coding	chromosome 11 open reading frame 74	1758	88.4714	167.052	78.5801	1.8882	0.91701
BMF	ENSG00000104081.9	protein coding	Bcl2 modifying factor	5447	113.161	213.455	100.294	1.88629	0.915552
CTD-2267D19.2(RARA-AS1)	ENSG00000265666.1	antisense	RARA antisense RNA 1	1790	60.6955	113.43	52.7345	1.86884	0.902141
LBH	ENSG00000213626.7	protein coding	limb bud and heart development	4535	829.162	1541.62	712.455	1.85925	0.894718
ID3	ENSG00000117318.8	protein coding	inhibitor of DNA binding 3	1797	2912.36	5341.52	2429.17	1.83409	0.875065
GPRIN2	ENSG00000204175.4	protein coding	G protein regulated inducer of neurite outgrowth 2	7985	85.3852	154.677	69.2921	1.81152	0.857204
TMCC1-AS1	ENSG00000271270.1	antisense	TMCC1 antisense RNA 1 (head to head)	4623	81.2703	146.428	65.1576	1.80174	0.849391
COL1A1	ENSG00000108821.9	protein coding	collagen, type I, alpha	9819	177.972	318.635	140.664	1.79037	0.840259
RP4-758J18.13	ENSG00000272455.1	lincRNA	-	1523	72.0116	128.898	56.8862	1.78996	0.839926
HIC1	ENSG00000177374.8	protein coding	hypermethylated in cancer 1	4554	209.862	370.194	160.332	1.76399	0.818839
LRRC15	ENSG00000172061.7	protein coding	leucine rich repeat containing 15	5940	100.816	177.363	76.5471	1.75927	0.814979
HLA-J	ENSG00000204622.6	transcribed_unprocessed_pseudogene	major histocompatibility complex, class I, J (pseudogene)	1634	1225.23	2154.14	928.913	1.75816	0.814064
RAB6B	ENSG00000154917.6	protein coding	RAB6B, member RAS oncogene family	6005	83.3277	144.366	61.0378	1.7325	0.792858
RPL9P9(UBE2Q2P6)	ENSG00000237550.4	transcribed_processed_pseudogene	ubiquitin-conjugating enzyme E2Q family member 2 pseudogene 6	673	11012.6	19017.1	8004.43	1.72684	0.788135
FAM25C	ENSG00000188279.7	No longer in database!	No longer in database!	480	133.736	227.891	94.1554	1.70404	0.768959
PALM2	ENSG00000243444.3	-	paralemmin 2	9715	133.736	227.891	94.1554	1.70404	0.768959
EVA1B	ENSG00000142694.6	protein coding	eva-1 homolog B (C. elegans)	1211	89.5001	151.584	62.0836	1.69367	0.760153
ABHD17AP5	ENSG00000182502.2	No longer in database!	No longer in database!	900	74.0691	124.773	50.704	1.68455	0.752363
HTR1D	ENSG00000179546.3	protein coding	5-hydroxytryptamine (serotonin) receptor 1D, G protein-coupled	2849	128.592	216.548	87.9561	1.68399	0.751886
FGGY	ENSG00000172456.12	protein coding	FGGY carbohydrate kinase domain containing	6229	161.512	95.8999	65.6118	0.593764	-0.752037
SPDYE8P	ENSG00000198305.6	No longer in database!	No longer in database!	3291	163.569	96.9311	66.6381	0.5926	-0.75487
AC004878.5	ENSG00000205508.3	No longer in database!	No longer in database!	2128	231.466	137.147	94.3187	0.592516	-0.755074
GBP4	ENSG00000162654.8	protein coding	guanylate binding protein 4	6127	175.914	104.149	71.7647	0.592047	-0.756216
FAM221A	ENSG00000188732.6	protein coding	family with sequence similarity 221, member A	7458	378.575	223.767	154.809	0.591075	-0.758586
ZC3H6	ENSG00000188177.9	protein coding	zinc finger CCCH-type containing 6	11803	137.851	81.4634	56.3874	0.590953	-0.758884
RP11-582J16.4	ENSG00000251034.1	antisense	-	4076	158.426	92.8064	65.6192	0.585804	-0.771509
GOLGA8S	ENSG00000261739.2	protein coding	golgin A8 family, member S	4349	125.506	73.2139	52.292	0.58335	-0.777566
AC092295.7	ENSG00000233527.4	antisense	ZNF529 antisense RNA 1	1868	340.512	196.956	143.556	0.578411	-0.789834
RP11-348P10.2	ENSG00000272077.1	lincRNA	-	1953	120.362	69.0892	51.2731	0.57401	-0.800851
AC114755.7	ENSG00000235486.1	unprocessed_pseudogene	-	831	135.793	77.3387	58.4547	0.569532	-0.812151
NR3C2	ENSG00000151623.10	protein coding	nuclear receptor subfamily 3, group C, member 2	6607	304.506	172.207	132.299	0.56553	-0.822325
RBL1	ENSG00000269846.1	antisense	-	1394	126.535	71.1516	55.3831	0.562309	-0.830565
RP13-395E19.3	ENSG00000215304.3	processed_transcript	-	1097	181.058	101.056	80.0019	0.558141	-0.841297
RP11-252A24.2	ENSG00000214331.4	transcribed_unprocessed_pseudogene	-	3828	227.351	124.773	102.578	0.548812	-0.865615
AC006995.8	ENSG00000205580.4	No longer in database!	No longer in database!	2405	172.828	93.8376	78.9903	0.542954	-0.881098
C5orf56	ENSG00000197536.6	protein coding	chromosome 5 open reading frame 56	4475	149.167	80.4322	68.7347	0.539209	-0.891082
ZNF546	ENSG00000187187.9	protein coding	zinc finger protein 546	5573	204.719	109.305	95.4134	0.533929	-0.90528
BHLHE41	ENSG00000123095.5	protein coding	basic helix-loop-helix family, member e4	3948	191.345	102.087	89.2581	0.533523	-0.906378
NUAK2	ENSG00000163545.7	protein coding	NUAK family, SNF1-like kinase, 2	3405	391.949	208.299	183.65	0.531444	-0.912011
ANKRD30B	ENSG00000180777.9	protein coding	ankyrin repeat domain 30B	5982	243.811	124.773	119.038	0.511762	-0.966455
GS1-124K5.4	ENSG00000237310.1	lincRNA		540	113.161	57.7462	55.4149	0.510301	-0.97058
RP11-1002K11.1	ENSG00000272327.1	No longer in database!	No longer in database!	1835	269.529	137.147	132.382	0.50884	-0.974716
AC138783.11	ENSG00000205509.3	No longer in database!	No longer in database!	2128	288.046	146.428	141.619	0.508348	-0.976111
CTC-428G20.3	ENSG00000248175.1	No longer in database!	No longer in database!	2231	99.7875	49.4967	50.2908	0.496021	-1.01153
GOLGA8G	ENSG00000183629.9	protein coding	golgin A8 family, member G	6529	105.96	51.5591	54.4008	0.486591	-1.03922
RP11-110I1.12	ENSG00000255121.2	lincRNA	-	1506	131.678	63.9333	67.7451	0.485526	-1.04238
B3GALT5	ENSG00000183778.13	protein coding	UDP-Gal:betaGlcNAc beta 1,3-galactosyltransferase, polypeptide 5	14191	185.173	89.7128	95.4599	0.484482	-1.04549
NOSTRIN	ENSG00000163072.10	protein coding	nitric oxide synthase trafficking	5248	144.023	69.0892	74.934	0.479709	-1.05977
HECW1	ENSG00000002746.10	protein coding	HECT, C2 and WW domain containing E3 ubiquitin protein ligase 1	13965	130.65	60.8397	69.8099	0.465671	-1.10262
CTB-134H23.2	ENSG00000196796.4	unprocessed_pseudogene	-	1350	186.201	84.5569	101.645	0.454115	-1.13887
RNF144A	ENSG00000151692.10	protein coding	ring finger protein 144A	6473	104.931	47.4344	57.4968	0.452052	-1.14544
RP11-146N23.1	ENSG00000232176.1	processed_pseudogene	-	712	1097.66	7.21828	1090.44	0.00657604	-7.24856
