# Supplementary material for: Integrated RNA-seq and DNase-seq analyses identify phenotype-specific BMP4 signaling in breast cancer
Source: BMC Genomics. 2017 Jan 11;18:68. doi: 10.1186/s12864-016-3428-1 (PMC5225521; doi:10.1186/s12864-016-3428-1)
Supplement: Additional file 3: Table S2. — Differentially expressed genes after BMP4 treatment in T-47D cell line. Ensembl IDs, read counts, fold changes and Log2 ratios are shown. The genes are arranged in order from the largest to smallest Log2 ratio, first upregulated genes and then downregulated genes. (XLSX 34 kb) [file 12864_2016_3428_MOESM3_ESM.xlsx]

## Sheet: T-47D
Gene	Ensembl_id	Gene Type	Description	Length	Vehicle (normalized read count)	BMP4 (normalized read count)	Absolute difference	Fold change	Log2Ratio
RHOU	ENSG00000116574.4	protein_coding	ras homolog family member U [Source:HGNC Symbol;Acc:HGNC:17794]	4372	7.69839	93.1412	85.4428	12.0988	3.59679
HEY1	ENSG00000164683.12	protein_coding	hes-related family bHLH transcription factor with YRPW motif 1 [Source:HGNC Symbol;Acc:HGNC:4880]	3232	17.3214	178.601	161.279	10.311	3.36611
IGFBP3	ENSG00000146674.10	protein_coding	insulin-like growth factor binding protein 3 [Source:HGNC Symbol;Acc:HGNC:5472]	4466	31.7559	268.861	237.105	8.4665	3.08177
ATOH8	ENSG00000168874.8	protein_coding	atonal homolog 8 (Drosophila) [Source:HGNC Symbol;Acc:HGNC:24126]	6076	102.966	701.919	598.953	6.817	2.76914
DUSP2	ENSG00000158050.4	protein_coding	dual specificity phosphatase 2 [Source:HGNC Symbol;Acc:HGNC:3068]	1932	182.837	1200.27	1017.44	6.56472	2.71473
SMAD9	ENSG00000120693.9	protein_coding	SMAD family member 9 [Source:HGNC Symbol;Acc:HGNC:6774]	5723	186.686	1138.82	952.133	6.10018	2.60885
DEFB132	ENSG00000186458.4	protein_coding	defensin, beta 132 [Source:HGNC Symbol;Acc:HGNC:33806]	2121	21.1706	127.709	106.538	6.03238	2.59273
PGBD5	ENSG00000177614.5	protein_coding	piggyBac transposable element derived 5 [Source:HGNC Symbol;Acc:HGNC:19405]	3795	20.2083	120.987	100.779	5.98703	2.58184
RP13-238F13.5	ENSG00000269962.1	No longer in database!	No longer in database!	537	26.9444	159.396	132.452	5.91575	2.56456
RP11-399K21.11	ENSG00000270087.1	lincRNA	-	564	18.2837	101.783	83.4994	5.56688	2.47687
RP11-143K11.1	ENSG00000260248.1	No longer in database!	No longer in database!	1151	20.2083	104.664	84.4555	5.17925	2.37274
NKX1-2	ENSG00000229544.6	protein_coding	NK1 homeobox 2 [Source:HGNC Symbol;Acc:HGNC:31652]	1646	42.3412	210.288	167.947	4.96651	2.31223
ID2	ENSG00000115738.5	protein_coding	inhibitor of DNA binding 2, dominant negative helix-loop-helix protein [Source:HGNC Symbol;Acc:HGNC:5361]	2205	1538.72	7630.85	6092.14	4.95923	2.31012
NOG	ENSG00000183691.4	protein_coding	noggin [Source:HGNC Symbol;Acc:HGNC:7866]	1892	46.1903	185.322	139.132	4.01214	2.00437
ZNF503	ENSG00000165655.14	protein_coding	zinc finger protein 503 [Source:HGNC Symbol;Acc:HGNC:23589]	3347	244.424	965.979	721.555	3.95207	1.98261
SPRY4	ENSG00000187678.8	protein_coding	sprouty homolog 4 (Drosophila) [Source:HGNC Symbol;Acc:HGNC:15533]	5930	47.1526	184.362	137.209	3.90989	1.96713
AKAP5	ENSG00000179841.8	protein_coding	A kinase (PRKA) anchor protein 5 [Source:HGNC Symbol;Acc:HGNC:375]	7512	61.5871	238.134	176.547	3.86662	1.95107
SMAD6	ENSG00000137834.10	protein_coding	SMAD family member 6 [Source:HGNC Symbol;Acc:HGNC:6772]	3663	413.789	1581.48	1167.69	3.82195	1.93431
GATA2	ENSG00000179348.7	protein_coding	GATA binding protein 2 [Source:HGNC Symbol;Acc:HGNC:4171]	4459	1096.06	4128.94	3032.88	3.76708	1.91345
HOXB6	ENSG00000108511.8	protein_coding	homeobox B6 [Source:HGNC Symbol;Acc:HGNC:5117]	4078	80.8331	290.946	210.113	3.59934	1.84773
CHST3	ENSG00000122863.5	protein_coding	carbohydrate (chondroitin 6) sulfotransferase 3 [Source:HGNC Symbol;Acc:HGNC:1971]	6970	220.366	775.856	555.49	3.52075	1.81588
AL645608.1	ENSG00000268179.1	No longer in database!	No longer in database!	336	81.7954	273.662	191.867	3.34569	1.7423
DLX3	ENSG00000064195.7	protein_coding	distal-less homeobox 3 [Source:HGNC Symbol;Acc:HGNC:2916]	2715	918.995	3007.4	2088.41	3.27249	1.71039
ZNF503-AS2	ENSG00000237149.4	antisense	ZNF503 antisense RNA 2 [Source:HGNC Symbol;Acc:HGNC:23525]	3864	116.438	377.366	260.928	3.24091	1.6964
HOXB9	ENSG00000170689.8	protein_coding	homeobox B9 [Source:HGNC Symbol;Acc:HGNC:5120]	2705	48.1149	146.913	98.7984	3.05338	1.61041
DNAJC6	ENSG00000116675.11	protein_coding	DnaJ (Hsp40) homolog, subfamily C, member 6 [Source:HGNC Symbol;Acc:HGNC:15469]	6907	918.033	2797.12	1879.08	3.04686	1.60732
CDH10	ENSG00000040731.6	protein_coding	cadherin 10, type 2 (T2-cadherin) [Source:HGNC Symbol;Acc:HGNC:1749]	3660	52.9264	153.635	100.708	2.9028	1.53745
MAP3K5	ENSG00000197442.8	protein_coding	mitogen-activated protein kinase kinase kinase 5 [Source:HGNC Symbol;Acc:HGNC:6857]	5304	268.481	772.015	503.534	2.87549	1.52381
SSTR2	ENSG00000180616.4	protein_coding	somatostatin receptor 2 [Source:HGNC Symbol;Acc:HGNC:11331]	2265	304.086	869.958	565.871	2.86089	1.51646
LINC00511	ENSG00000227036.2	lincRNA	long intergenic non-protein coding RNA 511 [Source:HGNC Symbol;Acc:HGNC:43564]	8615	167.44	472.427	304.987	2.82147	1.49645
RP11-521C20.3	ENSG00000259409.1	antisense	-	461	74.097	200.686	126.589	2.70842	1.43745
ST3GAL5	ENSG00000115525.12	protein_coding	ST3 beta-galactoside alpha-2,3-sialyltransferase 5 [Source:HGNC Symbol;Acc:HGNC:10872]	5701	336.805	910.287	573.482	2.70271	1.43441
FGD5	ENSG00000154783.6	protein_coding	FYVE, RhoGEF and PH domain containing 5 [Source:HGNC Symbol;Acc:HGNC:19117]	7869	248.273	666.391	418.118	2.68411	1.42444
RP11-129M6.1	ENSG00000251363.2	lincRNA	-	696	90.4561	235.253	144.797	2.60075	1.37893
PDE4A	ENSG00000065989.11	protein_coding	phosphodiesterase 4A, cAMP-specific [Source:HGNC Symbol;Acc:HGNC:8780]	6644	44.2658	114.266	70.0002	2.58136	1.36813
RP11-848P1.2	ENSG00000264456.1	sense_intronic	-	1661	56.7756	145.953	89.1775	2.5707	1.36216
ID3	ENSG00000117318.8	protein_coding	inhibitor of DNA binding 3, dominant negative helix-loop-helix protein [Source:HGNC Symbol;Acc:HGNC:5362]	1797	6350.21	16118.2	9768.01	2.53822	1.34382
ASPHD2	ENSG00000128203.6	protein_coding	aspartate beta-hydroxylase domain containing 2 [Source:HGNC Symbol;Acc:HGNC:30437]	3357	67.3609	170.919	103.558	2.53736	1.34333
TCF7	ENSG00000081059.15	protein_coding	transcription factor 7 (T-cell specific, HMG-box) [Source:HGNC Symbol;Acc:HGNC:11639]	10063	127.023	321.673	194.65	2.53239	1.3405
GRHL3	ENSG00000158055.11	protein_coding	grainyhead-like 3 (Drosophila) [Source:HGNC Symbol;Acc:HGNC:25839]	3940	1072	2689.57	1617.57	2.50893	1.32707
LYPD6	ENSG00000187123.10	protein_coding	LY6/PLAUR domain containing 6 [Source:HGNC Symbol;Acc:HGNC:28751]	5033	62.5494	156.516	93.9661	2.50227	1.32324
BDKRB2	ENSG00000168398.5	protein_coding	bradykinin receptor B2 [Source:HGNC Symbol;Acc:HGNC:1030]	7008	196.309	480.109	283.8	2.44568	1.29024
RP11-429J17.7	ENSG00000254973.1	lincRNA	-	1809	39.4543	95.0616	55.6073	2.40941	1.26868
EDN2	ENSG00000127129.5	protein_coding	endothelin 2 [Source:HGNC Symbol;Acc:HGNC:3177]	1639	48.1149	115.226	67.1112	2.39481	1.25991
LIN7B	ENSG00000104863.7	protein_coding	lin-7 homolog B (C. elegans) [Source:HGNC Symbol;Acc:HGNC:17788]	1753	293.501	700.959	407.458	2.38827	1.25596
NR3C1	ENSG00000113580.10	protein_coding	nuclear receptor subfamily 3, group C, member 1 (glucocorticoid receptor) [Source:HGNC Symbol;Acc:HGNC:7978]	9172	969.997	2307.4	1337.41	2.37877	1.25022
SAMD11	ENSG00000187634.6	protein_coding	sterile alpha motif domain containing 11 [Source:HGNC Symbol;Acc:HGNC:28706]	3205	1044.09	2475.44	1431.35	2.3709	1.24543
AC092651.1	ENSG00000230395.1	unprocessed_pseudogene	-	312	38.492	90.2605	51.7685	2.34492	1.22954
RHOBTB3	ENSG00000164292.8	protein_coding	Rho-related BTB domain containing 3 [Source:HGNC Symbol;Acc:HGNC:18757]	8833	3024.51	6999.99	3975.48	2.31442	1.21065
SH3RF1	ENSG00000154447.10	protein_coding	SH3 domain containing ring finger 1 [Source:HGNC Symbol;Acc:HGNC:17650]	5624	768.877	1767.76	998.885	2.29915	1.2011
RASGRP1	ENSG00000172575.7	protein_coding	RAS guanyl releasing protein 1 (calcium and DAG-regulated) [Source:HGNC Symbol;Acc:HGNC:9878]	6090	175.138	400.411	225.273	2.28625	1.19299
SKIL	ENSG00000136603.9	protein_coding	SKI-like proto-oncogene [Source:HGNC Symbol;Acc:HGNC:10897]	7782	3469.09	7917	4447.91	2.28216	1.1904
SLFN5	ENSG00000166750.5	protein_coding	schlafen family member 5 [Source:HGNC Symbol;Acc:HGNC:28286]	10709	4201.4	9559.93	5358.53	2.27542	1.18613
FAM78A	ENSG00000126882.8	protein_coding	family with sequence similarity 78, member A [Source:HGNC Symbol;Acc:HGNC:25465]	5499	106.815	242.935	136.12	2.27435	1.18545
CCDC19	ENSG00000213085.5	protein_coding	cilia and flagella associated protein 45 [Source:HGNC Symbol;Acc:HGNC:17229]	2625	101.041	229.492	128.451	2.27127	1.1835
BAMBI	ENSG00000095739.7	protein_coding	BMP and activin membrane-bound inhibitor [Source:HGNC Symbol;Acc:HGNC:30251]	2314	3225.63	7245.81	4020.18	2.24633	1.16757
RASGEF1B	ENSG00000138670.12	protein_coding	RasGEF domain family, member 1B [Source:HGNC Symbol;Acc:HGNC:24881]	9765	43.3035	96.982	53.6786	2.23959	1.16324
RP3-325F22.5	ENSG00000272189.1	antisense	-	1894	63.5117	140.192	76.6801	2.20734	1.14231
C10orf82	ENSG00000165863.12	protein_coding	chromosome 10 open reading frame 82 [Source:HGNC Symbol;Acc:HGNC:28500]	2411	172.252	379.286	207.035	2.20193	1.13877
TNFRSF11A	ENSG00000141655.11	protein_coding	tumor necrosis factor receptor superfamily, member 11a, NFKB activator [Source:HGNC Symbol;Acc:HGNC:11908]	8984	313.709	689.437	375.727	2.19769	1.13599
RGS9	ENSG00000108370.11	protein_coding	regulator of G-protein signaling 9 [Source:HGNC Symbol;Acc:HGNC:10004]	3664	55.8133	121.948	66.1344	2.18492	1.12758
ANKRD1	ENSG00000148677.6	protein_coding	ankyrin repeat domain 1 (cardiac muscle) [Source:HGNC Symbol;Acc:HGNC:15819]	1979	162.629	355.281	192.652	2.18461	1.12738
SMAD7	ENSG00000101665.4	protein_coding	SMAD family member 7 [Source:HGNC Symbol;Acc:HGNC:6773]	3692	578.342	1262.69	684.345	2.18329	1.1265
RASL11A	ENSG00000122035.6	protein_coding	RAS-like, family 11, member A [Source:HGNC Symbol;Acc:HGNC:23802]	1624	62.5494	134.431	71.8811	2.14919	1.10379
PPP4R1L	ENSG00000124224.12	transcribed_unprocessed_pseudogene	protein phosphatase 4, regulatory subunit 1-like (pseudogene) [Source:HGNC Symbol;Acc:HGNC:15755]	7106	46.1903	98.9025	52.7121	2.14119	1.09842
RAPGEF2	ENSG00000109756.4	protein_coding	Rap guanine nucleotide exchange factor (GEF) 2 [Source:HGNC Symbol;Acc:HGNC:16854]	12005	732.31	1565.16	832.846	2.13729	1.09578
CHN1	ENSG00000128656.9	protein_coding	chimerin 1 [Source:HGNC Symbol;Acc:HGNC:1943]	4971	219.404	468.586	249.182	2.13572	1.09472
XXbac-BPGBPG55C20.2	ENSG00000272316.1	lincRNA	-	5352	48.1149	101.783	53.6682	2.11542	1.08094
SPSB1	ENSG00000171621.9	protein_coding	splA/ryanodine receptor domain and SOCS box containing 1 [Source:HGNC Symbol;Acc:HGNC:30628]	3403	149.156	314.952	165.795	2.11155	1.0783
SPHK1	ENSG00000176170.9	protein_coding	sphingosine kinase 1 [Source:HGNC Symbol;Acc:HGNC:11240]	4416	159.742	335.116	175.374	2.09786	1.06892
NAT8L	ENSG00000185818.7	protein_coding	N-acetyltransferase 8-like (GCN5-related, putative) [Source:HGNC Symbol;Acc:HGNC:26742]	5871	75.0593	155.555	80.496	2.07243	1.05132
OVOL1	ENSG00000172818.5	protein_coding	ovo-like zinc finger 1 [Source:HGNC Symbol;Acc:HGNC:8525]	3849	204.007	422.496	218.489	2.07098	1.05032
FOXO1	ENSG00000150907.6	protein_coding	forkhead box O1 [Source:HGNC Symbol;Acc:HGNC:3819]	5811	133.76	276.543	142.783	2.06746	1.04786
FLT1	ENSG00000102755.6	protein_coding	fms-related tyrosine kinase 1 [Source:HGNC Symbol;Acc:HGNC:3763]	8072	55.8133	114.266	58.4526	2.04729	1.03371
RP11-1055B8.7	ENSG00000171282.9	No longer in database!	No longer in database!	11215	84.6823	172.839	88.157	2.04103	1.0293
CTD-2154I11.2	ENSG00000250240.1	antisense	-	909	107.777	218.93	111.152	2.03131	1.02241
TUBB2BP1	ENSG00000216819.1	unprocessed_pseudogene	tubulin, beta 2B class IIb pseudogene 1 [Source:HGNC Symbol;Acc:HGNC:42332]	871	53.8887	109.465	55.5761	2.03131	1.02241
KCNC4	ENSG00000116396.9	protein_coding	potassium channel, voltage gated Shaw related subfamily C, member 4 [Source:HGNC Symbol;Acc:HGNC:6236]	9343	114.514	231.413	116.899	2.02083	1.01495
BCOR	ENSG00000183337.12	protein_coding	BCL6 corepressor [Source:HGNC Symbol;Acc:HGNC:20893]	7642	2705.02	5439.64	2734.61	2.01094	1.00787
BMF	ENSG00000104081.9	protein_coding	Bcl2 modifying factor [Source:HGNC Symbol;Acc:HGNC:24132]	5447	801.595	1607.41	805.81	2.00526	1.00379
STON2	ENSG00000140022.5	protein_coding	stonin 2 [Source:HGNC Symbol;Acc:HGNC:30652]	6675	115.476	230.452	114.976	1.99568	0.996877
RP11-482H16.1	ENSG00000271894.1	processed_transcript	-	2289	314.672	623.182	308.51	1.98042	0.985805
CDKN1A	ENSG00000124762.9	protein_coding	cyclin-dependent kinase inhibitor 1A (p21, Cip1) [Source:HGNC Symbol;Acc:HGNC:1784]	2985	7213.39	14233.3	7019.92	1.97318	0.980522
RGPD6	ENSG00000183054.7	protein_coding	RANBP2-like and GRIP domain containing 6 [Source:HGNC Symbol;Acc:HGNC:32419]	13309	745.782	1466.25	720.471	1.96606	0.975309
RGPD5	ENSG00000015568.8	protein_coding	RANBP2-like and GRIP domain containing 5 [Source:HGNC Symbol;Acc:HGNC:32418]	14175	759.254	1492.18	732.925	1.96532	0.974766
RP11-728F11.4	ENSG00000254528.3	antisense	-	1464	80.8331	158.436	77.6029	1.96004	0.970882
RGPD1	ENSG00000187627.10	protein_coding	RANBP2-like and GRIP domain containing 1 [Source:HGNC Symbol;Acc:HGNC:32414]	6871	183.799	355.281	171.482	1.93298	0.95083
RP11-757F18.5	ENSG00000261488.1	antisense	-	1937	60.6248	117.147	56.5218	1.93232	0.950334
CA13	ENSG00000185015.3	protein_coding	carbonic anhydrase XIII [Source:HGNC Symbol;Acc:HGNC:14914]	5528	90.4561	174.76	84.3036	1.93198	0.950083
RP4-594I10.3	ENSG00000264443.1	lincRNA	-	1445	148.194	286.145	137.951	1.93088	0.949259
RAPGEF5	ENSG00000136237.14	protein_coding	Rap guanine nucleotide exchange factor (GEF) 5 [Source:HGNC Symbol;Acc:HGNC:16862]	10245	499.433	959.258	459.825	1.92069	0.941627
RGPD2	ENSG00000185304.12	protein_coding	RANBP2-like and GRIP domain containing 2 [Source:HGNC Symbol;Acc:HGNC:32415]	7055	175.138	336.076	160.938	1.91892	0.940293
NUAK1	ENSG00000074590.9	protein_coding	NUAK family, SNF1-like kinase, 1 [Source:HGNC Symbol;Acc:HGNC:14311]	7008	476.338	912.207	435.869	1.91504	0.937376
FZD1	ENSG00000157240.2	protein_coding	frizzled class receptor 1 [Source:HGNC Symbol;Acc:HGNC:4038]	4341	866.069	1649.65	783.586	1.90476	0.92961
RP11-475N22.4	ENSG00000244300.2	antisense	GATA2 antisense RNA 1 [Source:HGNC Symbol;Acc:HGNC:51108]	2283	637.042	1206.03	568.992	1.89318	0.92081
RCAN3	ENSG00000117602.7	protein_coding	RCAN family member 3 [Source:HGNC Symbol;Acc:HGNC:3042]	6964	1432.86	2704.93	1272.07	1.88778	0.916693
ZFPM1	ENSG00000179588.4	protein_coding	zinc finger protein, FOG family member 1 [Source:HGNC Symbol;Acc:HGNC:19762]	5899	547.548	1033.19	485.647	1.88695	0.916055
ID1	ENSG00000125968.7	protein_coding	inhibitor of DNA binding 1, dominant negative helix-loop-helix protein [Source:HGNC Symbol;Acc:HGNC:5360]	1233	5985.5	11274.9	5289.38	1.8837	0.913569
RGPD8	ENSG00000169629.7	protein_coding	RANBP2-like and GRIP domain containing 8 [Source:HGNC Symbol;Acc:HGNC:9849]	6886	627.419	1179.15	551.729	1.87936	0.910244
CBFA2T3	ENSG00000129993.10	protein_coding	core-binding factor, runt domain, alpha subunit 2; translocated to, 3 [Source:HGNC Symbol;Acc:HGNC:1537]	5972	2419.22	4536.07	2116.85	1.87501	0.906901
EFNB2	ENSG00000125266.6	protein_coding	ephrin-B2 [Source:HGNC Symbol;Acc:HGNC:3227]	4461	275.218	513.717	238.499	1.86658	0.900401
RP11-770G2.5	ENSG00000255404.1	antisense	-	1044	70.2478	130.59	60.3418	1.85899	0.894515
CASZ1	ENSG00000130940.10	protein_coding	castor zinc finger 1 [Source:HGNC Symbol;Acc:HGNC:26002]	11336	1461.73	2709.74	1248	1.85378	0.890473
AF127577.10	ENSG00000229047.1	antisense	-	562	543.699	1006.31	462.61	1.85086	0.888193
CTSK	ENSG00000143387.8	protein_coding	cathepsin K [Source:HGNC Symbol;Acc:HGNC:2536]	1887	118.363	218.93	100.567	1.84965	0.887253
AQP1	ENSG00000250424.3	protein_coding	Uncharacterized protein [Source:UniProtKB/TrEMBL;Acc:K7N7A8]	1524	104.891	193.964	89.0735	1.8492	0.886904
RP4-734G22.3	ENSG00000272078.1	antisense	-	7923	460.941	851.713	390.772	1.84777	0.885785
BMP8A	ENSG00000183682.7	protein_coding	bone morphogenetic protein 8a [Source:HGNC Symbol;Acc:HGNC:21650]	1692	71.2101	131.55	60.3398	1.84735	0.885456
IL1R1	ENSG00000115594.7	protein_coding	interleukin 1 receptor, type I [Source:HGNC Symbol;Acc:HGNC:5993]	7083	460.941	848.833	387.892	1.84152	0.880898
FRMD6	ENSG00000139926.11	protein_coding	FERM domain containing 6 [Source:HGNC Symbol;Acc:HGNC:19839]	9416	1766.78	3249.38	1482.6	1.83915	0.879041
RP11-89H19.1	ENSG00000205537.2	antisense	-	1287	63.5117	116.186	52.6747	1.82937	0.871346
SAMD1	ENSG00000141858.7	protein_coding	sterile alpha motif domain containing 1 [Source:HGNC Symbol;Acc:HGNC:17958]	2263	923.807	1689.98	766.177	1.82937	0.871346
DGAT2	ENSG00000062282.10	protein_coding	diacylglycerol O-acyltransferase 2 [Source:HGNC Symbol;Acc:HGNC:16940]	7904	221.329	398.491	177.162	1.80045	0.848354
HECA	ENSG00000112406.4	protein_coding	headcase homolog (Drosophila) [Source:HGNC Symbol;Acc:HGNC:21041]	5614	736.159	1323.18	587.022	1.79741	0.845921
C15orf65	ENSG00000261652.2	protein_coding	chromosome 15 open reading frame 65 [Source:HGNC Symbol;Acc:HGNC:44654]	843	150.119	269.821	119.703	1.79739	0.845901
RP11-830F9.5	ENSG00000259881.1	antisense	-	3057	343.541	617.42	273.88	1.79723	0.845772
ZBED1	ENSG00000214717.5	protein_coding	zinc finger, BED-type containing 1 [Source:HGNC Symbol;Acc:HGNC:447]	4755	1659	2981.48	1322.47	1.79715	0.84571
ZBED1	ENSGR0000214717.5	No longer in database!	No longer in database!	4755	1660.93	2981.48	1320.55	1.79507	0.844038
BCAN	ENSG00000132692.14	antisense	-	4931	157.817	283.264	125.447	1.79489	0.843896
CTB-118N6.3	ENSG00000248445.1	antisense	SEMA6A antisense RNA 1 [Source:HGNC Symbol;Acc:HGNC:51110]	2829	138.571	248.696	110.125	1.79472	0.84376
MRAS	ENSG00000158186.8	protein_coding	muscle RAS oncogene homolog [Source:HGNC Symbol;Acc:HGNC:7227]	6315	1348.18	2414.95	1066.77	1.79126	0.840978
GPRC5A	ENSG00000013588.5	protein_coding	G protein-coupled receptor, class C, group 5, member A [Source:HGNC Symbol;Acc:HGNC:9836]	8440	1121.08	2001.09	880.016	1.78497	0.835902
C20orf112	ENSG00000197183.8	protein_coding	nucleolar protein 4-like [Source:HGNC Symbol;Acc:HGNC:16106]	9448	267.519	475.308	207.789	1.77673	0.829221
FAM84B	ENSG00000168672.3	protein_coding	family with sequence similarity 84, member B [Source:HGNC Symbol;Acc:HGNC:24166]	5404	11105.9	19686.4	8580.5	1.77261	0.825873
AP5B1	ENSG00000254470.2	protein_coding	adaptor-related protein complex 5, beta 1 subunit [Source:HGNC Symbol;Acc:HGNC:25104]	4811	1475.2	2611.79	1136.59	1.77046	0.824126
DLX2	ENSG00000115844.6	protein_coding	distal-less homeobox 2 [Source:HGNC Symbol;Acc:HGNC:2915]	2970	351.239	619.341	268.102	1.7633	0.81828
TYRO3	ENSG00000092445.7	protein_coding	TYRO3 protein tyrosine kinase [Source:HGNC Symbol;Acc:HGNC:12446]	6697	2020.83	3555.69	1534.86	1.75952	0.815182
ANKRD36BP1	ENSG00000214262.4	transcribed_processed_pseudogene	ankyrin repeat domain 36B pseudogene 1 [Source:HGNC Symbol;Acc:HGNC:28169]	1779	332.955	585.733	252.778	1.75919	0.814914
AC079776.7	ENSG00000225449.2	transcribed_unprocessed_pseudogene	RAB6C antisense RNA 1 [Source:HGNC Symbol;Acc:HGNC:49278]	2456	73.1347	127.709	54.5743	1.74622	0.804232
FURIN	ENSG00000140564.6	protein_coding	furin (paired basic amino acid cleaving enzyme) [Source:HGNC Symbol;Acc:HGNC:8568]	4661	2554.9	4459.25	1904.35	1.74537	0.803533
EGLN3	ENSG00000129521.9	protein_coding	egl-9 family hypoxia-inducible factor 3 [Source:HGNC Symbol;Acc:HGNC:14661]	7359	255.009	444.581	189.572	1.74339	0.801897
SHISA2	ENSG00000180730.4	protein_coding	shisa family member 2 [Source:HGNC Symbol;Acc:HGNC:20366]	2860	138.571	241.015	102.444	1.73929	0.798496
ABCA1	ENSG00000165029.11	protein_coding	ATP-binding cassette, sub-family A (ABC1), member 1 [Source:HGNC Symbol;Acc:HGNC:29]	11350	198.234	344.718	146.485	1.73895	0.798216
RP11-54O7.3	ENSG00000223764.2	lincRNA	-	4152	668.798	1162.82	494.026	1.73868	0.797991
CCDC85A	ENSG00000055813.5	protein_coding	coiled-coil domain containing 85A [Source:HGNC Symbol;Acc:HGNC:29400]	3982	839.125	1455.69	616.566	1.73477	0.794747
ZNF620	ENSG00000177842.7	protein_coding	zinc finger protein 620 [Source:HGNC Symbol;Acc:HGNC:28742]	3457	370.485	642.386	271.901	1.7339	0.794025
GPRIN1	ENSG00000169258.6	protein_coding	G protein regulated inducer of neurite outgrowth 1 [Source:HGNC Symbol;Acc:HGNC:24835]	4211	674.572	1169.55	494.974	1.73376	0.793905
AC012531.23	ENSG00000271090.1	No longer in database!	No longer in database!	2428	94.3053	163.237	68.9318	1.73094	0.791558
GATSL1	ENSG00000183086.10	No longer in database!	No longer in database!	990	90.4561	156.516	66.0595	1.73029	0.791016
CRISPLD2	ENSG00000103196.7	protein_coding	cysteine-rich secretory protein LCCL domain containing 2 [Source:HGNC Symbol;Acc:HGNC:25248]	7963	1457.88	2514.81	1056.93	1.72497	0.786575
BMPR1A	ENSG00000107779.7	protein_coding	bone morphogenetic protein receptor, type IA [Source:HGNC Symbol;Acc:HGNC:1076]	11360	4753.76	8190.66	3436.9	1.72299	0.784912
AP001266.1	ENSG00000175827.2	No longer in database!	No longer in database!	2217	1146.1	1973.25	827.15	1.72171	0.783842
HOXC-AS5	ENSG00000249641.2	antisense	HOXC13 antisense RNA [Source:HGNC Symbol;Acc:HGNC:43753]	1408	630.306	1084.09	453.78	1.71994	0.782356
RP11-143K11.5	ENSG00000264860.1	processed_transcript	-	588	81.7954	140.192	58.3964	1.71393	0.777311
DENND5B	ENSG00000170456.10	protein_coding	DENN/MADD domain containing 5B [Source:HGNC Symbol;Acc:HGNC:28338]	11310	323.332	553.086	229.753	1.71058	0.774485
MTERFD2	ENSG00000122085.12	protein_coding	mitochondrial transcription termination factor 4 [Source:HGNC Symbol;Acc:HGNC:28785]	9938	1169.19	1995.33	826.14	1.70659	0.771116
FRAT1	ENSG00000165879.7	protein_coding	frequently rearranged in advanced T-cell lymphomas 1 [Source:HGNC Symbol;Acc:HGNC:3944]	2651	588.927	1004.39	415.461	1.70545	0.770156
KANK2	ENSG00000197256.6	protein_coding	KN motif and ankyrin repeat domains 2 [Source:HGNC Symbol;Acc:HGNC:29300]	7657	2101.66	3581.61	1479.95	1.70418	0.76908
AP001816.1	ENSG00000254531.1	lincRNA	uncharacterized LOC90024 [Source:EntrezGene;Acc:90024]	790	123.174	209.328	86.1533	1.69944	0.765061
KCNB1	ENSG00000158445.7	protein_coding	potassium channel, voltage gated Shab related subfamily B, member 1 [Source:HGNC Symbol;Acc:HGNC:6231]	11850	833.351	1413.44	580.09	1.69609	0.762216
ZNF827	ENSG00000151612.11	protein_coding	zinc finger protein 827 [Source:HGNC Symbol;Acc:HGNC:27193]	8433	884.353	1498.9	614.548	1.69491	0.761211
CDYL2	ENSG00000166446.10	protein_coding	chromodomain protein, Y-like 2 [Source:HGNC Symbol;Acc:HGNC:23030]	8557	1027.74	1741.84	714.1	1.69483	0.76114
RP11-849H4.2	ENSG00000254469.3	protein_coding	Putative short transient receptor potential channel 2-like protein [Source:UniProtKB/Swiss-Prot;Acc:Q6ZNB5]	3651	76.0216	128.669	52.6476	1.69253	0.759185
HOXB-AS3	ENSG00000233101.6	antisense	HOXB cluster antisense RNA 3 [Source:HGNC Symbol;Acc:HGNC:40283]	1913	179.95	304.389	124.439	1.69152	0.758322
RP11-253E3.3	ENSG00000250899.3	lincRNA	-	3514	1054.68	1783.13	728.445	1.69068	0.757603
ZNF805	ENSG00000204524.5	protein_coding	zinc finger protein 805 [Source:HGNC Symbol;Acc:HGNC:23272]	2543	94.3053	159.396	65.0909	1.69021	0.757207
FGFR3	ENSG00000068078.13	protein_coding	fibroblast growth factor receptor 3 [Source:HGNC Symbol;Acc:HGNC:3690]	4834	1914.97	3231.13	1316.16	1.6873	0.754715
HOXC13	ENSG00000123364.3	protein_coding	homeobox C13 [Source:HGNC Symbol;Acc:HGNC:5125]	2437	2591.47	4368.03	1776.56	1.68554	0.753212
MYLK	ENSG00000065534.14	protein_coding	myosin light chain kinase [Source:HGNC Symbol;Acc:HGNC:7590]	22166	622.607	1048.56	425.951	1.68414	0.752012
SIX1	ENSG00000126778.7	protein_coding	SIX homeobox 1 [Source:HGNC Symbol;Acc:HGNC:10887]	5430	156.855	264.06	107.205	1.68347	0.751437
RBM26-AS1	ENSG00000227354.2	antisense	RBM26 antisense RNA 1 [Source:HGNC Symbol;Acc:HGNC:39805]	3747	126.061	74.897	51.1642	0.594132	-0.751144
PSPN	ENSG00000125650.4	protein_coding	persephin [Source:HGNC Symbol;Acc:HGNC:9579]	3911	163.591	96.982	66.6088	0.592833	-0.754302
PLD6	ENSG00000179598.5	protein_coding	phospholipase D family, member 6 [Source:HGNC Symbol;Acc:HGNC:30447]	2560	386.844	227.572	159.272	0.588277	-0.765431
NEDD9	ENSG00000111859.12	protein_coding	neural precursor cell expressed, developmentally down-regulated 9 [Source:HGNC Symbol;Acc:HGNC:7733]	10359	1843.76	1084.09	759.679	0.587974	-0.766175
ANKRD20A14P	ENSG00000232745.2	No longer in database!	No longer in database!	1746	207.857	121.948	85.9089	0.586692	-0.769326
INHBE	ENSG00000139269.2	protein_coding	inhibin, beta E [Source:HGNC Symbol;Acc:HGNC:24029]	3015	773.688	451.303	322.386	0.583313	-0.777658
CYP1A1	ENSG00000140465.9	protein_coding	cytochrome P450, family 1, subfamily A, polypeptide 1 [Source:HGNC Symbol;Acc:HGNC:2595]	3435	8369.11	4876.95	3492.17	0.582732	-0.779096
AL050303.1	ENSG00000269011.1	No longer in database!	No longer in database!	1839	138.571	80.6583	57.9127	0.582072	-0.780731
XXbac-BPG252P9.10	ENSG00000272273.1	antisense	-	527	1289.48	746.089	543.391	0.578597	-0.78937
TSSK2	ENSG00000206203.3	protein_coding	testis-specific serine kinase 2 [Source:HGNC Symbol;Acc:HGNC:11401]	1814	154.93	89.3003	65.6298	0.576391	-0.794881
GPR110	ENSG00000153292.11	protein_coding	adhesion G protein-coupled receptor F1 [Source:HGNC Symbol;Acc:HGNC:18990]	12401	143.383	82.5788	60.8038	0.575933	-0.796027
GS1-124K5.4	ENSG00000237310.1	lincRNA	-	540	124.137	71.0561	53.0804	0.572403	-0.804897
F7	ENSG00000057593.9	protein_coding	coagulation factor VII (serum prothrombin conversion accelerator) [Source:HGNC Symbol;Acc:HGNC:3544]	3792	211.706	120.987	90.7183	0.571489	-0.807203
PHEX	ENSG00000102174.7	protein_coding	phosphate regulating endopeptidase homolog, X-linked [Source:HGNC Symbol;Acc:HGNC:8918]	7132	490.772	278.463	212.309	0.567398	-0.817567
FAM122C	ENSG00000156500.10	protein_coding	family with sequence similarity 122C [Source:HGNC Symbol;Acc:HGNC:25202]	6450	114.514	64.3346	50.179	0.561808	-0.831852
AC093106.7	ENSG00000213261.3	processed_pseudogene	eukaryotic translation elongation factor 1 beta 2 pseudogene 6 [Source:HGNC Symbol;Acc:HGNC:51453]	673	130.873	72.9766	57.8961	0.557615	-0.842658
PTPRCAP	ENSG00000213402.2	protein_coding	protein tyrosine phosphatase, receptor type, C-associated protein [Source:HGNC Symbol;Acc:HGNC:9667]	1292	260.783	143.072	117.711	0.548627	-0.866104
FOS	ENSG00000170345.5	protein_coding	FBJ murine osteosarcoma viral oncogene homolog [Source:HGNC Symbol;Acc:HGNC:3796]	3238	473.451	258.299	215.152	0.545566	-0.874175
MORN3	ENSG00000139714.8	protein_coding	MORN repeat containing 3 [Source:HGNC Symbol;Acc:HGNC:29807]	1480	125.099	66.255	58.8438	0.529622	-0.916966
MOB3B	ENSG00000120162.9	protein_coding	MOB kinase activator 3B [Source:HGNC Symbol;Acc:HGNC:23825]	7087	284.84	150.754	134.086	0.529258	-0.917956
RND1	ENSG00000172602.5	protein_coding	Rho family GTPase 1 [Source:HGNC Symbol;Acc:HGNC:18314]	3099	754.442	394.65	359.793	0.523101	-0.934838
RP11-89K10.1	ENSG00000254286.1	antisense	-	1403	105.853	54.7324	51.1205	0.517061	-0.951593
HES1	ENSG00000114315.3	protein_coding	hes family bHLH transcription factor 1 [Source:HGNC Symbol;Acc:HGNC:5192]	2062	4041.66	2041.42	2000.23	0.505096	-0.985371
SLC34A3	ENSG00000198569.5	protein_coding	solute carrier family 34 (type II sodium/phosphate cotransporter), member 3 [Source:HGNC Symbol;Acc:HGNC:20305]	2303	107.777	53.7722	54.0053	0.498919	-1.00312
CISH	ENSG00000114737.11	protein_coding	cytokine inducible SH2-containing protein [Source:HGNC Symbol;Acc:HGNC:1984]	5112	818.916	406.172	412.744	0.495987	-1.01162
SLC16A8	ENSG00000100156.6	protein_coding	solute carrier family 16 (monocarboxylate transporter), member 8 [Source:HGNC Symbol;Acc:HGNC:16270]	2203	158.779	78.7379	80.0414	0.495895	-1.01189
AC018755.2	ENSG00000273318.1	No longer in database!	No longer in database!	992	101.041	48.9711	52.0703	0.484664	-1.04494
DLL1	ENSG00000198719.7	protein_coding	delta-like 1 (Drosophila) [Source:HGNC Symbol;Acc:HGNC:2908]	3174	1383.79	660.63	723.156	0.477408	-1.06671
HLA-DRB6	ENSG00000229391.3	transcribed_unprocessed_pseudogene	major histocompatibility complex, class II, DR beta 6 (pseudogene) [Source:HGNC Symbol;Acc:HGNC:4954]	1326	125.099	59.5335	65.5653	0.475892	-1.07129
S100A14	ENSG00000189334.4	protein_coding	S100 calcium binding protein A14 [Source:HGNC Symbol;Acc:HGNC:18901]	1277	117.4	55.6927	61.7078	0.474382	-1.07588
RP11-33B1.4	ENSG00000260091.1	lincRNA	-	901	134.722	63.3744	71.3475	0.470409	-1.08801
AC006273.5	ENSG00000267530.2	lincRNA	-	870	311.785	144.993	166.792	0.465042	-1.10457
RP11-504P24.2	ENSG00000232372.1	unprocessed_pseudogene	-	360	95.2676	42.2496	53.018	0.443483	-1.17305
RP11-333E1.1	ENSG00000261879.1	antisense	-	2190	106.815	43.2098	63.6054	0.404529	-1.30569
CYP1A2	ENSG00000140505.6	protein_coding	cytochrome P450, family 1, subfamily A, polypeptide 2 [Source:HGNC Symbol;Acc:HGNC:2596]	2728	329.106	132.51	196.596	0.402636	-1.31245
LEKR1	ENSG00000197980.7	protein_coding	leucine, glutamate and lysine rich 1 [Source:HGNC Symbol;Acc:HGNC:33765]	5581	83.72	33.6076	50.1124	0.401429	-1.31678
MSN	ENSG00000147065.12	protein_coding	moesin [Source:HGNC Symbol;Acc:HGNC:7373]	5969	108.74	43.2098	65.53	0.397369	-1.33145
BCAR4	ENSG00000262117.1	lincRNA	breast cancer anti-estrogen resistance 4 (non-protein coding) [Source:HGNC Symbol;Acc:HGNC:22170]	1328	143.383	55.6927	87.6899	0.38842	-1.36431
RGL1	ENSG00000143344.11	protein_coding	ral guanine nucleotide dissociation stimulator-like 1 [Source:HGNC Symbol;Acc:HGNC:30281]	5415	150.119	48.0109	102.108	0.31982	-1.64467
CTA-398F10.2	ENSG00000254153.1	lincRNA	-	510	97.1922	29.7668	67.4254	0.306267	-1.70714
TEX40	ENSG00000219435.3	protein_coding	testis expressed 40 [Source:HGNC Symbol;Acc:HGNC:19231]	1076	109.702	32.6474	77.0547	0.297601	-1.74855
RP11-783K16.10	ENSG00000257069.1	processed_transcript	-	2733	109.702	32.6474	77.0547	0.297601	-1.74855
CTC-340A15.2	ENSG00000241956.5	antisense	-	6294	65.4363	12.4828	52.9535	0.190763	-2.39015
