# Supplementary material for: Integrated RNA-seq and DNase-seq analyses identify phenotype-specific BMP4 signaling in breast cancer
Source: BMC Genomics. 2017 Jan 11;18:68. doi: 10.1186/s12864-016-3428-1 (PMC5225521; doi:10.1186/s12864-016-3428-1)
Supplement: Additional file 5: Table S5. — Comparison between our T-47D DNase-seq data and analogous data from ENCODE. DNase-seq peaks from promoter regions in BMP4-treated and vehicle-treated T-47D cells were compared to DNase-seq data of T-47D promoters from ENCODE (ENCSR000ELT replicates 1 and 2; ENCSR000EQB replicates 1 and 2). The table shows the percentage of shared peaks between pairs of samples. A high percentage of the peaks identified in our data are also present in ENCODE samples (cells B6-E7). (XLSX 8 kb) [file 12864_2016_3428_MOESM5_ESM.xlsx]

## Sheet: ENCODE comparison
Sample	T-47D (ENCSR000ELT replicate 1)	T-47D (ENCSR000ELT replicate 2)	T-47D (ENCSR000EQB replicate 1)	T-47D (ENCSR000EQB replicate 2)	BMP4-treated T-47D	Vehicle-treated T-47D
T-47D (ENCSR000ELT replicate 1)	-	0.84	0.78	0.78	0.62	0.66
T-47D (ENCSR000ELT replicate 2)	0.83	-	0.82	0.82	0.62	0.66
T-47D (ENCSR000EQB replicate 1)	0.84	0.9	-	0.97	0.68	0.72
T-47D (ENCSR000EQB replicate 2)	0.84	0.9	0.96	-	0.68	0.72
BMP4-treated T-47D	0.82	0.84	0.83	0.83	-	0.82
Vehicle-treated T-47D	0.84	0.85	0.85	0.85	0.78	-
