# Supplementary material for: Integrated RNA-seq and DNase-seq analyses identify phenotype-specific BMP4 signaling in breast cancer
Source: BMC Genomics. 2017 Jan 11;18:68. doi: 10.1186/s12864-016-3428-1 (PMC5225521; doi:10.1186/s12864-016-3428-1)
Supplement: Additional file 7: Table S6. — MDA-MB-231 GREAT analysis. Table S7. T-47D GREAT analysis. Enrichment of open chromatin peaks using GREAT. Red color denotes categories that are the same as in the RNA-seq ontology analysis. (XLSX 146 kb) [file 12864_2016_3428_MOESM7_ESM.xlsx]

## Sheet: MDA-MB-231
Ontology ID	Description	Binom P-value	Binom FdrQ	ObsGenes	TotalGenes	Genes
GO:0009967	positive regulation of signal transduction	1.396285E-010	0.000000081	166	872	AAK1,ABRA,ACKR3,ADAMTS20,ADCYAP1,ADORA2B,ADORA3,ADRA1B,ADRA2C,ADRB2,AFAP1L2,AKAP12,AKR1C2,ARRDC3,ASXL1,ASXL2,ATP2C1,BAMBI,BCL10,BCL2,BCL2L11,BID,BIRC2,BIRC3,BMP5,BMP6,BMP7,BMPER,C3,CAV2,CD180,CDH13,CDH2,CITED1,CITED2,COL1A1,COL3A1,CSF1,CSF2,CTGF,CXXC5,DAB2IP,DACT1,DGKI,DISP1,DRD2,DST,EDN1,EGF,EGFR,EIF2A,ERBB4,EVC,F2,F2R,F3,FGF1,FKBP1A,FOXD1,FZD7,GATA3,GHSR,GOLPH3,GPX1,GRB10,GRM1,GRM4,HAX1,HBEGF,H…
GO:0010647	positive regulation of cell communication	4.559274E-010	2.266611E-007	174	919	AAK1,ABRA,ACKR3,ADAMTS20,ADCYAP1,ADORA2B,ADORA3,ADRA1B,ADRA2C,ADRB2,AFAP1L2,AKAP12,AKR1C2,ARRDC3,ASXL1,ASXL2,ATP2C1,BAMBI,BCL10,BCL2,BCL2L11,BID,BIRC2,BIRC3,BMP5,BMP6,BMP7,BMPER,C3,CAV2,CD180,CDH13,CDH2,CITED1,CITED2,COL1A1,COL3A1,CSF1,CSF2,CTGF,CXXC5,DAB2IP,DACT1,DGKI,DISP1,DKK1,DRD2,DST,EDN1,EGF,EGFR,EIF2A,ERBB4,EVC,F2,F2R,F3,FGF1,FKBP1A,FOXD1,FZD7,GATA3,GHSR,GOLPH3,GPX1,GRB10,GRIK1,GRM1,GRM4,H…
GO:0023056	positive regulation of signaling	7.647347E-010	3.326596E-007	173	916	AAK1,ABRA,ACKR3,ADAMTS20,ADCYAP1,ADORA2B,ADORA3,ADRA1B,ADRA2C,ADRB2,AFAP1L2,AKAP12,AKR1C2,ARRDC3,ASXL1,ASXL2,ATP2C1,BAMBI,BCL10,BCL2,BCL2L11,BID,BIRC2,BIRC3,BMP5,BMP6,BMP7,BMPER,C3,CAV2,CD180,CDH13,CDH2,CITED1,CITED2,COL1A1,COL3A1,CSF1,CSF2,CTGF,CXXC5,DAB2IP,DACT1,DGKI,DISP1,DKK1,DRD2,DST,EDN1,EGF,EGFR,EIF2A,ERBB4,EVC,F2,F2R,F3,FGF1,FKBP1A,FOXD1,FZD7,GATA3,GHSR,GOLPH3,GPX1,GRB10,GRIK1,GRM1,GRM4,H…
GO:0030155	regulation of cell adhesion	1.474768E-009	6.158631E-007	69	285	ABI3BP,ABL2,APC,BCL2,BMP7,CD47,CDH13,CITED2,COL1A1,COL8A1,CSF1,CYTH1,CYTH3,CYTH4,DACT2,DDR1,EDIL3,EFNA5,EGFLAM,FBLN2,FXYD5,FZD7,GREM1,GSN,HAS2,HYAL1,IFNG,IL12A,IL12B,IL8,ITGA6,ITGB1BP1,JAG2,KDR,KLF4,LAMA2,MUC22,MYO10,NUAK1,PIK3CG,PIK3R1,PODXL,PPP1CB,PPP1R12A,PRKCA,PRKCE,PRKCQ,PRKG1,PTPN11,PTPRJ,RHOA,ROCK1,SIRPG,SMOC1,SMOC2,SNAI2,SOX9,SPOCK1,SRF,TBX18,TDGF1,TGFB2,TGFBI,THBS1,TNFSF11,TPM1,UBASH3B,U…
GO:2000145	regulation of cell motility	6.569424E-009	2.0172E-006	89	454	ABL2,ADORA3,ANXA3,APC,ARHGAP5,BCL2,BDKRB1,BMP5,BMPER,CAMK1D,CDH13,CITED2,CLIC4,COL1A1,COL3A1,CSF1,CXCL12,DAB2IP,DLC1,DPYSL3,DRD2,EDN1,EGFR,ERBB4,ETS1,F2R,F3,FER,FGF1,GATA3,GREM1,HAS2,HBEGF,HGF,HSPB1,HYAL1,IGFBP3,IGFBP5,IL8,IRS2,ITGB1BP1,JAG1,JAG2,KDR,KLF4,LAMA2,MAGI2,MKKS,MSN,NOG,NRP2,NTF3,PIK3R1,PLXND1,PODXL,PPP2R3A,PRKCA,PRKCE,PTPRJ,PTPRK,PTPRM,RAF1,RAP2B,RAPGEF2,RHOA,RNF41,ROCK1,ROR2,SEMA3A,SL…
GO:0051270	regulation of cellular component movement	1.01049E-008	2.930421E-006	103	515	ABL2,ACTN1,ADORA3,ANK2,ANXA3,APC,ARAP1,ARHGAP5,ATP1A1,B4GALT1,BCL2,BDKRB1,BMP5,BMPER,CAMK1D,CDH13,CITED2,CLIC4,COL1A1,COL3A1,CSF1,CXCL12,DAB2IP,DLC1,DPYSL3,DRD2,EDN1,EGFR,ERBB4,ETS1,F2R,F3,FER,FGF1,FGF12,GATA3,GJC1,GREM1,HAS2,HBEGF,HGF,HSPB1,HYAL1,IGFBP3,IGFBP5,IL8,IRS2,ITGB1BP1,JAG1,JAG2,KCNA5,KDR,KLF4,LAMA2,MAGI2,MKKS,MSN,NEDD4L,NOG,NRP2,NTF3,NUP155,PDE4D,PIK3R1,PKHD1,PLXNA4,PLXND1,PODXL,PPP2R3…
GO:0009968	negative regulation of signal transduction	1.330869E-008	3.656387E-006	139	749	ACKR3,ADM,ADRB2,ANKRD62,APC,ARHGEF1,ASXL1,ATXN1,AXIN2,BAMBI,BCL2,BIRC6,BMP5,BMP7,BMPER,CAV2,CBLB,CDH2,CHST11,CITED1,CNKSR3,CSF2,CXCL12,CYP26A1,CYP26B1,DAB2IP,DACT1,DACT2,DKK1,DKK3,DLC1,DLK1,DRD2,DUSP1,DUSP10,DUSP16,DUSP4,DUSP6,DYRK1A,EGF,EGFR,FKTN,FOXO1,FST,GATA3,GDNF,GLI3,GPR161,GPX1,GRB10,GREM1,HHIP,HIPK2,HSPB1,HTRA1,HTRA4,IGFBP3,IGFBP5,IL18BP,IL8,ITGA6,ITGB1BP1,KLF4,LECT2,LGR4,LRP4,MAGI2,MECOM…
GO:0030334	regulation of cell migration	1.817883E-008	4.744675E-006	84	430	ADORA3,ANXA3,APC,ARHGAP5,BCL2,BDKRB1,BMP5,BMPER,CAMK1D,CDH13,CITED2,CLIC4,COL1A1,COL3A1,CSF1,CXCL12,DAB2IP,DLC1,DPYSL3,DRD2,EDN1,EGFR,ERBB4,ETS1,F2R,F3,FER,FGF1,GATA3,GREM1,HAS2,HBEGF,HGF,HSPB1,HYAL1,IGFBP3,IGFBP5,IL8,IRS2,ITGB1BP1,JAG1,JAG2,KDR,KLF4,LAMA2,MAGI2,MSN,NOG,NRP2,NTF3,PIK3R1,PLXND1,PODXL,PRKCA,PRKCE,PTPRJ,PTPRK,PTPRM,RAP2B,RAPGEF2,RHOA,RNF41,ROR2,SEMA3A,SLC8A1,SLIT2,SNAI2,SORL1,SOX9,S…
GO:0010627	regulation of intracellular protein kinase cascade	2.711566E-008	6.154076E-006	134	744	ACKR3,ADCYAP1,ADORA2B,ADRA1B,ADRA2C,ADRB2,AKAP12,AKR1C2,ANKRD62,APC,ARAF,ATP2C1,BCL10,BIRC2,BIRC3,BMP7,BMPER,CDH2,CNKSR3,CSF2,CTGF,CXXC5,DAB2IP,DACT1,DRD2,DUSP1,DUSP10,DUSP16,DUSP4,DUSP6,EDAR,EDN1,EGF,EGFR,EPHB1,ERBB4,F2R,F3,FGF1,FKBP1A,FKTN,FOXO1,FZD7,GATA3,GPX1,GREM1,GRM1,GRM4,HAX1,HBEGF,HES1,HGF,HIPK2,HSPB1,ID1,IFNG,IGFBP3,IGFBP5,IL12A,IL12B,IL15,INPP4B,ITGB1BP1,KDR,KIDINS220,KITLG,KL,KLF4,LEP…
GO:0071363	cellular response to growth factor stimulus	5.070221E-008	1.102773E-005	109	532	ADCY1,ADCY7,ADCYAP1,ARHGEF1,ARHGEF3,ATF1,BAMBI,BCL2L11,CALM2,CD28,CITED1,CITED2,COL1A1,COL3A1,COL4A2,CREB1,CTGF,DAB2IP,DUSP4,DUSP6,EGF,EGFR,ERBB4,FGF1,FGF12,FGF5,FKBP1A,FOS,FOXO1,FOXO3,FUT8,GATA3,GDF10,HAS2,HBEGF,HGF,HIPK2,HSPB1,HYAL1,ID1,IL8,IRS2,ITGB1BP1,ITPR1,JUN,KDR,KIDINS220,KITLG,KL,KLF4,LHX1,LTBP2,MAGI2,MAPK9,MED1,MEF2C,MSX2,MYOCD,NEDD4L,NET1,NFKB1,NGF,NLK,NOG,NRAS,NRP2,PARD3,PDE1C,PDE3A,P…
GO:0048585	negative regulation of response to stimulus	5.39285E-008	1.149007E-005	161	903	ACKR3,ADCYAP1,ADM,ADRB2,ANKRD62,APC,ARHGEF1,ASXL1,ATXN1,AXIN2,BAMBI,BCL2,BIRC6,BMP5,BMP7,BMPER,CAV2,CBLB,CD55,CDH2,CHST11,CITED1,CNKSR3,COL3A1,CSF2,CXCL12,CYP26A1,CYP26B1,DAB2IP,DACT1,DACT2,DKK1,DKK3,DLC1,DLK1,DRD2,DUSP1,DUSP10,DUSP16,DUSP4,DUSP6,DYRK1A,EGF,EGFR,FAM105B,FKTN,FOXO1,FST,GATA3,GDNF,GHSR,GLI3,GPR161,GPX1,GRB10,GREM1,HGF,HHIP,HIPK2,HSPB1,HTRA1,HTRA4,IER3,IGFBP3,IGFBP5,IL12B,IL18BP,IL2…
GO:1901342	regulation of vasculature development	7.019643E-008	1.409328E-005	35	180	ADM,ANXA3,BAI3,BMP7,BTG1,C3,COL4A2,CYSLTR1,DAB2IP,DDAH1,ETS1,F3,FGF1,GREM1,HIPK2,HSPB1,HYAL1,ID1,ITGB1BP1,KDR,KLF4,MYOCD,PLXND1,PRKCA,PROK1,PTPRM,RAP1A,RAPGEF2,RHOB,ROCK1,RUNX1,THBS1,THBS2,TMEM100,VEGFC
GO:0001568	blood vessel development	9.980797E-008	1.929621E-005	97	422	ACKR3,ADM,AHR,B4GALT1,BMPER,CDH13,CDH2,CDH5,CITED1,CITED2,CLIC4,COL1A1,COL3A1,COL4A1,COL4A2,COL5A1,COL8A1,CTGF,CXCL12,CYP1B1,DAB2IP,E2F7,ECSCR,EDN1,EGF,ELK3,EPAS1,EPHB1,ETS1,FAM105B,FGF1,FN1,FOXO1,GBX2,GJC1,GLI3,GPI,GPX1,GREM1,HAS2,HES1,HSPG2,ID1,IL8,ITGB1BP1,JAG1,JUN,KDR,KLF5,MED1,MEF2C,MYH9,MYOCD,NAA15,NRP2,NRXN3,PIK3CG,PLXND1,PRKCA,PROK1,PROK2,PRRX1,PRRX2,PTPRB,PTPRJ,QKI,RAPGEF1,RAPGEF2,RBPJ,R…
GO:0040012	regulation of locomotion	1.084864E-007	2.059269E-005	93	491	ABL2,ADORA3,ANXA3,APC,ARHGAP5,ARRDC3,BCL2,BDKRB1,BMP5,BMPER,CAMK1D,CDH13,CITED2,CLIC4,COL1A1,COL3A1,CSF1,CXCL12,DAB2IP,DLC1,DPYSL3,DRD2,EDN1,EGFR,ERBB4,ETS1,F2R,F3,FER,FGF1,GATA3,GREM1,HAS2,HBEGF,HGF,HSPB1,HYAL1,IGFBP3,IGFBP5,IL8,IRS2,ITGB1BP1,JAG1,JAG2,KDR,KLF4,LAMA2,MAGI2,MKKS,MSN,NOG,NRP2,NTF3,PIK3R1,PLXNA4,PLXND1,PODXL,PPP2R3A,PRKCA,PRKCE,PTPRJ,PTPRK,PTPRM,RAF1,RAP2B,RAPGEF2,RHOA,RNF41,ROBO2,…
GO:0070848	response to growth factor stimulus	1.149209E-007	2.104867E-005	111	545	ADCY1,ADCY7,ADCYAP1,ARHGEF1,ARHGEF3,ATF1,BAMBI,BCL2L11,CALM2,CD28,CITED1,CITED2,COL1A1,COL3A1,COL4A2,CREB1,CTGF,DAB2IP,DUSP4,DUSP6,EGF,EGFR,ERBB4,FER,FGF1,FGF12,FGF5,FKBP1A,FOS,FOXO1,FOXO3,FUT8,GATA3,GDF10,HAS2,HBEGF,HGF,HIPK2,HSPB1,HYAL1,ID1,IL8,IRS2,ITGB1BP1,ITPR1,JUN,KDR,KIDINS220,KITLG,KL,KLF4,LHX1,LTBP2,MAGI2,MAPK9,MED1,MEF2C,MSX2,MYOCD,NEDD4L,NET1,NFKB1,NGF,NLK,NOG,NRAS,NRP2,PARD3,PDE1C,PDE…
GO:0023057	negative regulation of signaling	1.213574E-007	2.111619E-005	144	783	ACKR3,ADM,ADRB2,ANKRD62,APC,ARHGEF1,ASXL1,ATAD1,ATXN1,AXIN2,BAMBI,BCL2,BIRC6,BMP5,BMP7,BMPER,CAV2,CBLB,CDH2,CHST11,CITED1,CNKSR3,CSF2,CXCL12,CYP26A1,CYP26B1,DAB2IP,DACT1,DACT2,DKK1,DKK3,DLC1,DLK1,DRD2,DUSP1,DUSP10,DUSP16,DUSP4,DUSP6,DYRK1A,EGF,EGFR,FKTN,FOXO1,FST,GATA3,GDNF,GLI3,GPR161,GPX1,GRB10,GREM1,GRIK1,HHIP,HIPK2,HSPB1,HTRA1,HTRA4,IGFBP3,IGFBP5,IL18BP,IL8,ITGA6,ITGB1BP1,KLF4,LECT2,LGR4,LRP4…
GO:0010648	negative regulation of cell communication	1.601726E-007	0.000026971	144	786	ACKR3,ADM,ADRB2,ANKRD62,APC,ARHGEF1,ASXL1,ATAD1,ATXN1,AXIN2,BAMBI,BCL2,BIRC6,BMP5,BMP7,BMPER,CAV2,CBLB,CDH2,CHST11,CITED1,CNKSR3,CSF2,CXCL12,CYP26A1,CYP26B1,DAB2IP,DACT1,DACT2,DKK1,DKK3,DLC1,DLK1,DRD2,DUSP1,DUSP10,DUSP16,DUSP4,DUSP6,DYRK1A,EGF,EGFR,FKTN,FOXO1,FST,GATA3,GDNF,GLI3,GPR161,GPX1,GRB10,GREM1,GRIK1,HHIP,HIPK2,HSPB1,HTRA1,HTRA4,IGFBP3,IGFBP5,IL18BP,IL8,ITGA6,ITGB1BP1,KLF4,LECT2,LGR4,LRP4…
GO:0045766	positive regulation of angiogenesis	3.691634E-007	5.279542E-005	18	92	ADM,ANXA3,BTG1,C3,CYSLTR1,DDAH1,ETS1,F3,FGF1,GREM1,HIPK2,HSPB1,HYAL1,KDR,PRKCA,RHOB,RUNX1,THBS1
GO:0048514	blood vessel morphogenesis	4.825904E-007	6.543174E-005	84	358	ACKR3,ADM,B4GALT1,BMPER,CDH13,CDH2,CITED1,CITED2,CLIC4,COL4A1,COL4A2,COL8A1,CTGF,CXCL12,CYP1B1,DAB2IP,E2F7,ECSCR,EDN1,EGF,ELK3,EPAS1,EPHB1,ETS1,FAM105B,FGF1,FN1,GBX2,GJC1,GPI,GPX1,GREM1,HAS2,HES1,HSPG2,ID1,IL8,ITGB1BP1,JAG1,JUN,KDR,KLF5,MED1,MYH9,MYOCD,NAA15,NRP2,NRXN3,PIK3CG,PLXND1,PRKCA,PROK1,PROK2,PRRX1,PRRX2,PTPRB,PTPRJ,QKI,RBPJ,RHOB,SEMA5A,SETD2,SHB,SLIT2,SOX4,SRF,T,TAL1,TBX2,TDGF1,TGFB2,TGF…
GO:0001944	vasculature development	5.522185E-007	7.391232E-005	99	451	ACKR3,ADM,AHR,B4GALT1,BMPER,CDH13,CDH2,CDH5,CITED1,CITED2,CLIC4,COL1A1,COL3A1,COL4A1,COL4A2,COL5A1,COL8A1,CTGF,CXCL12,CYP1B1,DAB2IP,E2F7,ECSCR,EDN1,EGF,ELK3,EPAS1,EPHB1,ETS1,FAM105B,FGF1,FN1,FOXO1,FZD7,GBX2,GJC1,GLI3,GPI,GPX1,GREM1,HAS2,HES1,HSPG2,ID1,IL8,ITGB1BP1,JAG1,JUN,KDR,KLF5,MED1,MEF2C,MYH9,MYOCD,NAA15,NRP2,NRXN3,PIK3CG,PLXND1,PRKCA,PROK1,PROK2,PRRX1,PRRX2,PTPRB,PTPRJ,QKI,RAPGEF1,RAPGEF2,R…
GO:0001775	cell activation	5.733087E-007	7.576383E-005	101	566	ACKR2,ACTN1,ADORA3,ADRA2C,ANXA3,APC,BCL2,BLM,BMPER,CALM2,CBLB,CD180,CD28,CD93,COL1A1,COL3A1,CSF1,CSF2,CXCL12,DGKD,DGKI,DLG1,DOCK2,EDN1,EGF,F13A1,F2,F2R,F2RL2,FKBP1A,FN1,FOXP1,FZD7,GATA3,GLI3,GNAI1,GNAT3,HGF,HMGB1,IFNG,IL12B,IL15,IL17A,IL8,ITGA4,ITPR1,JAG2,JUN,KLF6,MALT1,MEF2C,MLH1,MYB,MYH9,MYOCD,NCK1,NCK2,NCR1,P2RY12,PFDN1,PIK3CD,PIK3CG,PIK3R1,PPP3CB,PREX1,PRKCA,PRKCE,PRKCQ,PTPN1,RAF1,RAG2,RAP1A,…
GO:0002684	positive regulation of immune system process	0.000000617	8.05211E-005	96	608	ADK,ADORA2B,ADORA3,AQP3,ATF1,BCL10,BCL2,BDKRB1,BIRC2,BIRC3,BLM,BLOC1S6,C3,C4BPA,CAMK1D,CBLB,CD28,CD47,CD55,CD83,COLEC12,CREB1,CRTAM,CXCL12,DMBT1,DOCK1,DUSP4,DUSP6,EDN1,ENAH,FAM105B,FCN2,FER,FOS,FOXP1,GATA3,GLI3,HES1,HLA-B,HLA-C,HLA-F,HLA-G,ICOS,IFNG,IL12A,IL12B,IL15,IL8,IRS2,ITPR1,JUN,LRRC32,LSM14A,MALT1,MAP2K4,MAPK9,MBL2,MEF2C,MYB,MYO10,NCK1,NCK2,NFATC2,NFKB1,PAK1,PDE4D,PIK3AP1,PIK3C3,PIK3CD,PIK…
GO:0071495	cellular response to endogenous stimulus	6.585331E-007	8.48776E-005	144	786	ADCY1,ADCY7,ADCYAP1,AKR1C2,AQP9,ATP6V0D2,ATP6V0E2,BAMBI,BLM,BMP7,CALM2,CD28,CDH13,CEBPB,CITED1,CITED2,COL1A1,COL3A1,COL4A1,COL4A2,COL5A2,CREB1,CTGF,DAB2IP,DNMT3A,DUSP1,EGF,EGFR,EGR2,EIF4G1,ERBB4,FER,FGF1,FGF12,FGF5,FKBP1A,FOS,FOXO1,FOXO3,FUT8,GATA3,GDF10,GHSR,GNB4,GNG12,GRB10,HAS2,HBEGF,HIPK2,HMGCS1,HNF4G,HYAL1,ID1,IGFBP1,IGFBP5,IL8,INHBA,IPO5,IRS2,ITGB1BP1,ITPR1,JUN,KIDINS220,KITLG,KL,LEP,LHX1,L…
GO:0030335	positive regulation of cell migration	6.942447E-007	8.83892E-005	51	242	ADORA3,ANXA3,APC,ARHGAP5,BCL2,BDKRB1,CAMK1D,CDH13,COL1A1,CSF1,CXCL12,DAB2IP,EDN1,EGFR,ETS1,F2R,F3,FER,FGF1,GATA3,HAS2,HBEGF,HGF,HSPB1,HYAL1,IL8,IRS2,ITGB1BP1,KDR,NRP2,NTF3,PIK3R1,PODXL,PRKCA,PRKCE,PTPRJ,RAPGEF2,RHOA,ROR2,SLC8A1,SNAI2,SOX9,SPAG9,TACR1,TDGF1,TFAP2A,TGFB2,THBS1,TRIM32,VEGFC,WNT11
GO:0001525	angiogenesis	7.404901E-007	9.314116E-005	61	274	ACKR3,B4GALT1,BMPER,CDH13,CLIC4,COL4A1,COL4A2,COL8A1,CTGF,CXCL12,CYP1B1,DAB2IP,E2F7,ECSCR,EDN1,EGF,ELK3,EPAS1,EPHB1,ETS1,FAM105B,FGF1,FN1,GBX2,GPI,GPX1,GREM1,HSPG2,ID1,IL8,ITGB1BP1,JAG1,JUN,KDR,KLF5,MED1,MYH9,NAA15,NRP2,NRXN3,PIK3CG,PLXND1,PRKCA,PROK1,PROK2,PTPRB,RBPJ,RHOB,SEMA5A,SETD2,SHB,SLIT2,SRF,TAL1,TDGF1,TGFB2,TGFBI,THBS1,TMEM100,VAV3,VEGFC
GO:2000147	positive regulation of cell motility	7.978649E-007	9.799658E-005	51	247	ADORA3,ANXA3,APC,ARHGAP5,BCL2,BDKRB1,CAMK1D,CDH13,COL1A1,CSF1,CXCL12,DAB2IP,EDN1,EGFR,ETS1,F2R,F3,FER,FGF1,GATA3,HAS2,HBEGF,HGF,HSPB1,HYAL1,IL8,IRS2,ITGB1BP1,KDR,NRP2,NTF3,PIK3R1,PODXL,PRKCA,PRKCE,PTPRJ,RAPGEF2,RHOA,ROR2,SLC8A1,SNAI2,SOX9,SPAG9,TACR1,TDGF1,TFAP2A,TGFB2,THBS1,TRIM32,VEGFC,WNT11
GO:0045765	regulation of angiogenesis	8.655375E-007	0.0001050722	29	164	ADM,ANXA3,BAI3,BTG1,C3,COL4A2,CYSLTR1,DAB2IP,DDAH1,ETS1,F3,FGF1,GREM1,HIPK2,HSPB1,HYAL1,ID1,ITGB1BP1,KDR,KLF4,PLXND1,PRKCA,PROK1,PTPRM,RHOB,ROCK1,RUNX1,THBS1,THBS2
GO:0030198	extracellular matrix organization	1.025768E-006	0.000120326	65	310	ABI3BP,ACAN,ACTN1,ADAMTS20,APBB2,B4GALT1,BMP1,BMP7,C6orf15,COL1A1,COL21A1,COL3A1,COL4A1,COL4A2,COL5A1,COL5A2,COL6A3,COL8A1,COLGALT2,CRISPLD2,CTGF,DDR1,DST,EFEMP1,EGFLAM,FBLN2,FKBP1A,FN1,GREM1,HAPLN1,HAS2,HSPG2,ITGA2,ITGA6,ITGA8,ITGB6,LAMA2,LAMB3,LAMC2,LAMC3,LEPREL1,LGALS3,LRP4,MMP16,MMP20,MMP7,NTN4,PLOD2,PRKCA,PXDN,RXFP1,SDC1,SERAC1,SMOC1,SMOC2,SOX9,SULF2,TFAP2A,TGFB2,TGFB3,TGFBI,THBS1,TLL1,TNFRS…
GO:0043062	extracellular structure organization	1.086688E-006	0.0001246706	65	311	ABI3BP,ACAN,ACTN1,ADAMTS20,APBB2,B4GALT1,BMP1,BMP7,C6orf15,COL1A1,COL21A1,COL3A1,COL4A1,COL4A2,COL5A1,COL5A2,COL6A3,COL8A1,COLGALT2,CRISPLD2,CTGF,DDR1,DST,EFEMP1,EGFLAM,FBLN2,FKBP1A,FN1,GREM1,HAPLN1,HAS2,HSPG2,ITGA2,ITGA6,ITGA8,ITGB6,LAMA2,LAMB3,LAMC2,LAMC3,LEPREL1,LGALS3,LRP4,MMP16,MMP20,MMP7,NTN4,PLOD2,PRKCA,PXDN,RXFP1,SDC1,SERAC1,SMOC1,SMOC2,SOX9,SULF2,TFAP2A,TGFB2,TGFB3,TGFBI,THBS1,TLL1,TNFRS…
GO:0051272	positive regulation of cellular component movement	0.000001241	0.0001408315	51	253	ADORA3,ANXA3,APC,ARHGAP5,BCL2,BDKRB1,CAMK1D,CDH13,COL1A1,CSF1,CXCL12,DAB2IP,EDN1,EGFR,ETS1,F2R,F3,FER,FGF1,GATA3,HAS2,HBEGF,HGF,HSPB1,HYAL1,IL8,IRS2,ITGB1BP1,KDR,NRP2,NTF3,PIK3R1,PODXL,PRKCA,PRKCE,PTPRJ,RAPGEF2,RHOA,ROR2,SLC8A1,SNAI2,SOX9,SPAG9,TACR1,TDGF1,TFAP2A,TGFB2,THBS1,TRIM32,VEGFC,WNT11
GO:0042325	regulation of phosphorylation	1.682943E-006	0.0001849466	150	936	ADCY1,ADCY7,ADCYAP1,ADORA2B,ADRA2C,ADRB2,AFAP1L2,AKTIP,APC,ARAF,ATXN1,AXIN2,BARD1,BCL10,BCL2,BDKRB1,BIRC3,BLM,BMP5,BMP6,BMP7,BMPER,C3,CAMK2N2,CCNL1,CENPE,CNKSR3,CNTD2,CRYAA,CSF1,CSF2,CTGF,DAB2IP,DKK1,DLG1,DRD2,DUSP1,DUSP10,DUSP16,DUSP4,DUSP6,EDEM1,EDN1,EFNA5,EGF,EGFR,EIF4G3,ERBB4,F2,F2R,FER,FGF1,FKBP14,FNIP2,FZD7,GADD45A,GRB10,GREM1,GRM1,GRM4,HAX1,HES1,HGF,HSPB1,IFNG,IGFBP1,IGFBP3,IL12A,IL12B,IL1…
GO:0040017	positive regulation of locomotion	1.771069E-006	0.0001886731	52	256	ADORA3,ANXA3,APC,ARHGAP5,BCL2,BDKRB1,CAMK1D,CDH13,COL1A1,CSF1,CXCL12,DAB2IP,EDN1,EGFR,ETS1,F2R,F3,FER,FGF1,GATA3,HAS2,HBEGF,HGF,HSPB1,HYAL1,IL8,IRS2,ITGB1BP1,KDR,NRP2,NTF3,PIK3R1,PODXL,PRKCA,PRKCE,PTPRJ,RAPGEF2,RHOA,ROR2,SLC8A1,SLIT2,SNAI2,SOX9,SPAG9,TACR1,TDGF1,TFAP2A,TGFB2,THBS1,TRIM32,VEGFC,WNT11
GO:0051247	positive regulation of protein metabolic process	1.871687E-006	0.0001954041	143	955	ADCY1,ADCY7,ADCYAP1,ADORA2B,ADRA2C,ADRB2,AFAP1L2,AKTIP,ANAPC1,APC,ARAF,ARRDC3,AXIN2,BARD1,BCL10,BCL2,BMP5,BMP6,BMP7,BRD7,C3,CALM2,CBLB,CD28,CENPE,CRYAA,CSF1,CSF2,CSNK2A3,CTGF,DAB2IP,DACT1,DLC1,DLG1,DRD2,DYRK1A,EDEM1,EDN1,EED,EFNA5,EGF,EGFR,EIF4G3,ERBB4,F2,F2R,FGF1,FKBP14,FKBP1A,FNIP2,GREM1,GRM1,GRM4,HAX1,HES1,HGF,HSPB1,IER3,IFNG,IGFBP1,IL12A,IL12B,IL15,IL8,INHBA,IQGAP1,ITGB1BP1,JARID2,KDR,KIDINS2…
GO:1901888	regulation of cell junction assembly	2.03666E-006	0.0002084581	12	42	EFNA5,GREM1,ITGB1BP1,KDR,NEDD4L,PTPRJ,RAP1A,RAPGEF1,RAPGEF2,ROCK1,SNAI2,THBS1
GO:0072358	cardiovascular system development	2.087753E-006	0.000211613	144	723	ACKR3,ADM,ADRA1B,AHR,ALPK3,ANK2,ATG5,B4GALT1,BCOR,BMPER,CDH13,CDH2,CDH5,CDKL1,CITED1,CITED2,CLIC4,COL1A1,COL3A1,COL4A1,COL4A2,COL5A1,COL8A1,CPE,CTGF,CXADR,CXCL12,CYP1B1,DAB2IP,DLC1,E2F7,ECSCR,EDN1,EGF,ELK3,EP300,EPAS1,EPHB1,ERBB4,ETS1,FAM105B,FGF1,FGF12,FKBP1A,FN1,FOXL1,FOXO1,FOXP1,FZD7,GATA3,GBX2,GJC1,GLI3,GPI,GPX1,GREM1,HAS2,HES1,HSPG2,ID1,ID3,IL8,ITGA4,ITGB1BP1,JAG1,JUN,KCNJ1,KDR,KLF5,MECOM,ME…
GO:1902107	positive regulation of leukocyte differentiation	2.219797E-006	0.0002207112	23	104	CD83,CSF1,GATA3,GLI3,HAX1,HLA-G,IFNG,IL12A,IL12B,IL15,IL17A,JUN,KITLG,MYB,PPARGC1B,PRDM1,PRKCA,RB1,RIPK2,RUNX1,SART1,TNFSF11,TNFSF4
GO:0045639	positive regulation of myeloid cell differentiation	2.220332E-006	0.0002186818	18	65	CSF1,ETS1,FOXO3,HAX1,IFNG,IL12B,IL17A,INHBA,JAG1,JUN,KITLG,LEP,PPARGC1B,PRKCA,RB1,RUNX1,TAL1,TNFSF11
GO:0050878	regulation of body fluid levels	0.000002366	0.0002287097	97	603	ACTN1,ADRA2C,AQP3,AQP7,BLOC1S6,CABLES1,CALM2,CAPZA2,CD47,CD58,CENPE,CHRM3,COL1A1,COL3A1,CREB1,CXADR,DDR1,DGKD,DGKI,DOCK1,DRD2,EDN1,EGF,ERBB4,F13A1,F2,F2R,F2RL2,F3,FLI1,FN1,GATA3,GNAI1,GNAT3,GPI,GRB14,GUCA2B,GUCY1A2,HAS2,HBB,HBD,HBE1,HBG1,HGF,HMCN1,HMG20B,ITGA2,ITGA4,ITGA6,ITPR1,KCNMB4,MED1,MYB,NPR3,NRAS,P2RY12,PAPSS2,PDE3A,PDE6A,PIK3CG,PIK3R1,PRCP,PRKCA,PRKCE,PRKCQ,PRKG1,PRL,PROC,PTPN1,PTPN11,PTP…
GO:0006954	inflammatory response	2.696362E-006	0.0002536038	53	386	ACKR2,ADORA3,AFAP1L2,ATRN,B4GALT1,BDKRB1,BMP6,BMPR1B,C3,CAMK1D,CD180,CEBPB,CSF1,CXCL6,CYSLTR1,DAB2IP,F2,F2R,F3,FN1,FOS,GATA3,HMGB1,HYAL1,IL10RB,IL15,IL17A,IL17B,IL20RB,IL8,ITGB6,KL,LY86,MBL2,MECOM,NFKB1,NFKBIZ,NGF,PIK3CD,PIK3CG,PRKCQ,PROK2,PTAFR,RASGRP1,RBPJ,RIPK2,TACR1,THBS1,TLR5,TNFRSF1B,TNFSF4,TPST1,YWHAZ
GO:0042060	wound healing	2.962702E-006	0.0002713211	107	611	ACTN1,ADRA2C,B4GALT1,BLOC1S6,CABLES1,CALM2,CAPZA2,CD47,CD58,CENPE,COL1A1,COL3A1,COL5A1,CPQ,CXADR,DDR1,DGKD,DGKI,DOCK1,DYSF,EGF,ELK3,ERBB4,ETS1,F13A1,F2,F2R,F2RL2,F3,FN1,FZD7,GAP43,GATA3,GNAI1,GNAT3,GPX1,GRB14,GSN,GUCY1A2,HBB,HBD,HBE1,HBEGF,HBG1,HGF,HMCN1,HMG20B,IGFBP1,ITGA2,ITGA4,ITGA6,ITPR1,KCNMB4,MSX2,MYB,MYF6,MYOF,NINJ1,NOG,NRAS,P2RY12,PAK1,PAPSS2,PARD3,PDE3A,PDE6A,PIK3CG,PIK3R1,PPARD,PRCP,PRK…
GO:0051094	positive regulation of developmental process	2.993579E-006	0.0002694221	145	745	ADAMTS20,ADM,ADRA2C,ADRB2,ANXA3,APC,ASXL2,AXIN2,B4GALT1,BAMBI,BASP1,BCL2,BLOC1S5,BLOC1S6,BMP1,BMP5,BMP6,BMP7,BMPR1B,BTG1,C3,CD83,CDH2,CEBPB,CITED2,COBL,COL1A1,CREB1,CSF1,CSF2,CTGF,CYP26B1,CYSLTR1,DAB2IP,DACT1,DDAH1,DMBT1,DRD2,EDN1,EPHB1,ERBB4,ETS1,F3,FGF1,FNDC3B,FOXD1,FOXO3,FOXP1,FST,GATA3,GDNF,GLI3,GREM1,HAX1,HES1,HGF,HIPK2,HLA-G,HMG20B,HMGA1,HSPB1,HYAL1,IFNG,IGFBP3,IL12A,IL12B,IL15,IL17A,INHBA,…
GO:0032270	positive regulation of cellular protein metabolic process	4.059309E-006	0.0003561276	129	872	ADCY1,ADCY7,ADCYAP1,ADORA2B,ADRA2C,ADRB2,AFAP1L2,AKTIP,ANAPC1,ARAF,ARRDC3,AXIN2,BCL10,BCL2,BMP5,BMP6,BMP7,BRD7,C3,CALM2,CD28,CENPE,CRYAA,CSF1,CSF2,CTGF,DAB2IP,DLC1,DLG1,DRD2,DYRK1A,EDEM1,EDN1,EED,EFNA5,EGF,EGFR,EIF4G3,ERBB4,F2,F2R,FGF1,FKBP14,FKBP1A,FNIP2,GREM1,GRM1,GRM4,HAX1,HES1,HGF,IFNG,IGFBP1,IL12A,IL12B,IL15,IL8,INHBA,IQGAP1,ITGB1BP1,JARID2,KDR,KIDINS220,KITLG,LEP,LPIN1,MALT1,MAP3K4,MAP3K9,M…
GO:0007599	hemostasis	4.214599E-006	0.0003666701	83	506	ACTN1,ADRA2C,BLOC1S6,CABLES1,CALM2,CAPZA2,CD47,CD58,CENPE,COL1A1,COL3A1,CXADR,DGKD,DGKI,DOCK1,EGF,F13A1,F2,F2R,F2RL2,F3,FLI1,FN1,GATA3,GNAI1,GNAT3,GPI,GRB14,GUCY1A2,HBB,HBD,HBE1,HBG1,HGF,HMCN1,HMG20B,ITGA2,ITGA4,ITGA6,ITPR1,KCNMB4,MYB,NRAS,P2RY12,PAPSS2,PDE3A,PDE6A,PIK3CG,PIK3R1,PRCP,PRKCA,PRKCE,PRKCQ,PRKG1,PROC,PTPN1,PTPN11,PTPRJ,RAD51B,RAF1,RAP1A,RASGRP1,RHOA,RHOB,SELPLG,SERPIND1,SIRPA,SIRPG,SL…
GO:0031401	positive regulation of protein modification process	4.238775E-006	0.0003657257	119	778	ADCY1,ADCY7,ADCYAP1,ADORA2B,ADRA2C,ADRB2,AFAP1L2,AKTIP,ANAPC1,ARAF,ARRDC3,AXIN2,BCL10,BCL2,BMP5,BMP6,BMP7,BRD7,C3,CALM2,CENPE,CRYAA,CSF1,CSF2,CTGF,DAB2IP,DLC1,DLG1,DRD2,DYRK1A,EDEM1,EDN1,EED,EFNA5,EGF,EGFR,EIF4G3,ERBB4,F2,F2R,FGF1,FKBP14,FKBP1A,FNIP2,GREM1,GRM1,GRM4,HAX1,HES1,HGF,IFNG,IGFBP1,IL12A,IL12B,IL15,IL8,INHBA,IQGAP1,ITGB1BP1,JARID2,KDR,KIDINS220,KITLG,LEP,LPIN1,MALT1,MAP3K4,MAP3K9,MAP4K5…
GO:0000302	response to reactive oxygen species	4.279456E-006	0.0003662092	27	129	BCL2,COL1A1,CRYAA,DUSP1,ETS1,FANCC,FER,FOS,FOXO1,GPX1,GPX3,HBB,HYAL1,IL18BP,JUN,KLF2,NET1,NGF,PPARGC1B,PTPRK,PXDN,RHOB,SDC1,SLC8A1,TACR1,TPM1,TPO
GO:0007167	enzyme linked receptor protein signaling pathway	4.296604E-006	0.0003646874	140	759	ADCY1,ADCY7,ADCYAP1,ADRB2,ARHGEF1,ARHGEF3,ARID5B,ATF1,ATP6V0D2,ATP6V0E2,BAMBI,BCL2L11,BMP6,BMP7,BMPR1B,CALM2,CD28,CHN1,CITED1,CITED2,CLNK,COL3A1,CREB1,CTGF,DAB2IP,DDR1,DGKD,DUSP4,DUSP6,EFEMP1,EFNA5,EGF,EGFR,EIF4G1,EPHB1,ERBB2IP,ERBB4,FER,FGF1,FGF12,FGF5,FKBP1A,FOS,FOXO1,FOXO3,FST,FSTL1,FUT8,GDF10,GFRA1,GRB10,HBEGF,HGF,HIPK2,HSPB1,ID1,IGFBP1,INHBA,IRS2,ITPR1,JAK1,JUN,KDR,KIDINS220,KITLG,KL,LIFR,LT…
GO:0045785	positive regulation of cell adhesion	4.564136E-006	0.0003842708	37	137	ABI3BP,APC,BMP7,CD47,CDH13,CITED2,COL8A1,CSF1,CYTH3,EDIL3,EGFLAM,FBLN2,HAS2,HYAL1,IFNG,IL12A,IL12B,ITGA6,ITGB1BP1,KDR,MYO10,PODXL,PRKCA,PRKCE,PTPRJ,RHOA,SIRPG,SMOC1,SMOC2,TBX18,TDGF1,TGFB2,THBS1,TNFSF11,TPM1,UTRN,VAV3
GO:0050867	positive regulation of cell activation	4.688684E-006	0.000388491	45	241	ADK,ADORA2B,ADORA3,BCL10,BCL2,BLM,BLOC1S6,CD28,CD47,CD83,CTGF,GATA3,GLI3,HES1,HLA-G,ICOS,IFNG,IL12A,IL12B,IL15,IRS2,LEP,MALT1,MEF2C,MYB,NCK1,NCK2,NFATC2,PAK1,PIK3R1,PRDM1,PRKCQ,PTPN11,PTPRJ,RIPK2,SART1,SIRPG,TACR1,THBS1,TNFSF11,TNFSF14,TNFSF4,VAV3,YES1,ZP4
GO:0001932	regulation of protein phosphorylation	0.00000742	0.0005738112	135	869	ADCY1,ADCY7,ADCYAP1,ADORA2B,ADRA2C,ADRB2,AFAP1L2,AKTIP,APC,ARAF,AXIN2,BCL2,BDKRB1,BLM,BMP5,BMP6,BMP7,BMPER,C3,CAMK2N2,CCNL1,CENPE,CNKSR3,CNTD2,CRYAA,CSF1,CSF2,CTGF,DAB2IP,DKK1,DLG1,DRD2,DUSP1,DUSP10,DUSP16,DUSP4,DUSP6,EDEM1,EDN1,EFNA5,EGF,EGFR,EIF4G3,ERBB4,F2,F2R,FER,FGF1,FKBP14,FNIP2,GADD45A,GREM1,GRM1,GRM4,HAX1,HES1,HGF,HSPB1,IFNG,IGFBP1,IGFBP3,IL12A,IL12B,IL15,IL8,INHBA,IQGAP1,ITGB1BP1,JUN,KDR…
GO:0097190	apoptotic signaling pathway	7.557742E-006	0.0005801678	49	283	ARHGEF3,BCL2,BCL2L11,BID,CASP12,CD28,CRADD,CUL2,DAB2IP,DAP,DYRK2,EP300,FNIP2,GGCT,GPX1,HINT1,HIPK2,IFNG,IL12A,INHBA,ITPR1,JUN,MAPK9,MLH1,NET1,NGF,NRAS,PDK1,PPARD,PPP3CC,PRKCA,RNF41,SART1,STK24,TGFB2,TIAM2,TM2D1,TNFRSF10A,TNFSF10,TP53BP2,TP53I3,TP63,TRIO,UACA,UBE4B,VAV3,YWHAG,YWHAH,YWHAZ
GO:0060341	regulation of cellular localization	7.573925E-006	0.0005771663	136	770	ADCYAP1,ADORA2B,ADORA3,ADRA2C,ANK2,APC,ASTN2,ATG5,AXIN2,B4GALT1,BAMBI,BARD1,BCL2,BCL2L11,BDKRB1,BID,BMP6,BMP7,BTBD9,CALM2,CAMK2D,CHRM3,CREB1,CRTAM,CRYAA,DAB2IP,DACT1,DHRS7C,DISP1,DLG1,DPH3,DRD2,DYRK2,EDAR,EDN1,EFNA5,EGF,EGFR,ERBB4,F2,F2R,FAM3D,FST,FZD7,GATA3,GDNF,GHSR,GLI3,GOLPH3,GOPC,GREM1,GRIK5,GRM7,HDAC8,IER3,IFNG,IL12B,INHBA,INPP4B,IPO5,IQGAP1,IRS2,ITGB1BP1,ITPR1,IWS1,KCNA5,KCNMB4,LEP,LGR4,LR…
GO:0080134	regulation of response to stress	1.113955E-005	0.000813265	120	824	ACKR3,ADCYAP1,ADORA2B,ADORA3,ATF1,AXIN2,BCL10,BIRC2,BIRC3,BMP7,C3,C4BPA,CD28,CD47,CD55,COLEC12,CREB1,CRTAM,CTGF,CXCL12,DAB2IP,DACT1,DMBT1,DOCK2,DUSP10,DUSP4,DUSP6,DYRK1A,EDN1,EGFR,EPHB1,EYA3,F2,F2R,F3,FAM105B,FKTN,FOS,FOXO1,FZD7,GATA3,GHSR,GPX1,HBEGF,HGF,HIPK2,HMGA1,HSPB1,IER3,IFNAR2,IFNG,IL12A,IL12B,IL15,IL17A,IL17B,IL20RB,JAK1,JUN,KLF4,LRRC32,LSM14A,MAP2K4,MAP3K4,MAP3K9,MAP4K5,MAPK9,MECOM,MED1,…
GO:0044087	regulation of cellular component biogenesis	1.170738E-005	0.0008429314	77	387	ACTR3C,AHR,APC,ARAP1,ARHGEF5,BAIAP2L1,BCL2L11,BID,BMP7,CAPZA2,CLRN1,CSF2,CTGF,DAB2IP,DKK1,DLC1,DLG1,DPYSL3,EDN1,EFNA5,EPHB1,FER,FHOD3,FMN1,FNBP1L,GAP43,GHSR,GPM6A,GREM1,GSN,HAX1,HMGB1,HNF1B,HYAL1,ITGB1BP1,KDR,MEF2C,MYO10,NCK1,NCK2,NEDD4L,NRXN3,PAK1,PODXL,PREX1,PRKCA,PRKCE,PTPRJ,RAB33B,RAF1,RALA,RAP1A,RAPGEF1,RAPGEF2,RB1,RDX,RHOA,ROBO2,ROCK1,SHQ1,SLIT2,SNAI2,SNCAIP,SNX9,SORBS3,SPTBN1,SRF,STXBP1,SY…
GO:0051240	positive regulation of multicellular organismal process	1.262053E-005	0.0008963152	106	585	ADCYAP1,ADK,ADM,ADORA2B,ADORA3,ADRA1B,ADRA2C,ADRB2,AFAP1L2,ATP1A1,B4GALT1,BASP1,BCL10,BCL2,BMP6,BMP7,BMPR1B,C3,CAMK2D,CD83,CHRM3,CREB1,CSF1,CSF2,CTGF,CYSLTR1,DRD2,EDN1,EP300,ERBB4,F2,F2R,F3,FGF1,FOXD1,FST,GATA3,GDNF,GHSR,GREM1,GRIK1,HLA-G,HSPB1,IFNG,IL12A,IL12B,IL15,IL17A,IL17B,IL20RB,INHBA,KL,LAMA2,LEP,LGI1,LGR4,LHX1,LSM14A,MALT1,MAPK9,MEF2C,MKKS,MSX2,MYOCD,NFKB1,NIPBL,NLRP2,NOG,NPS,OSR2,PDE4D,P…
GO:0090101	negative regulation of transmembrane receptor protein serine/threonine kinase signaling pathway	1.288231E-005	0.0009087251	26	97	BAMBI,BMPER,CAV2,CHST11,DACT2,DKK1,FST,GREM1,HIPK2,HTRA1,HTRA4,MAGI2,NEDD4L,NOG,PMEPA1,PPP1CB,SKOR2,SMAD2,SMURF1,TCF7L2,TDGF1,TGFB3,TGFBR3,TOB1,TRIM33,VWC2L
GO:0007596	blood coagulation	1.426424E-005	0.0009927911	81	501	ACTN1,ADRA2C,BLOC1S6,CABLES1,CALM2,CAPZA2,CD47,CD58,CENPE,COL1A1,COL3A1,CXADR,DGKD,DGKI,DOCK1,EGF,F13A1,F2,F2R,F2RL2,F3,FN1,GATA3,GNAI1,GNAT3,GRB14,GUCY1A2,HBB,HBD,HBE1,HBG1,HGF,HMCN1,HMG20B,ITGA2,ITGA4,ITGA6,ITPR1,KCNMB4,MYB,NRAS,P2RY12,PAPSS2,PDE3A,PDE6A,PIK3CG,PIK3R1,PRCP,PRKCA,PRKCE,PRKCQ,PRKG1,PROC,PTPN1,PTPN11,PTPRJ,RAD51B,RAF1,RAP1A,RASGRP1,RHOA,RHOB,SELPLG,SERPIND1,SIRPA,SIRPG,SLC7A7,SLC8…
GO:0051896	regulation of protein kinase B signaling cascade	1.473044E-005	0.001018449	21	96	AKR1C2,DRD2,EGFR,F3,GATA3,GPX1,HAX1,HBEGF,IGFBP5,INPP4B,ITGB1BP1,KLF4,MAGI2,PIK3CG,PTPRJ,RASD2,RNF41,TCF7L2,THBS1,TNFSF11,TSPYL5
GO:0022603	regulation of anatomical structure morphogenesis	1.49091E-005	0.00102402	111	637	ADM,ANXA3,APC,ARAP1,ARHGEF1,ATP10A,AXIN2,B4GALT1,BAI3,BAMBI,BASP1,BCL2,BCOR,BMP5,BMP7,BTG1,C3,CDC42SE2,CHN1,CITED1,CITED2,COL1A1,COL4A2,CSF1,CYSLTR1,DAB2IP,DDAH1,DKK1,DLC1,DUSP6,EDN1,ETS1,F2,F3,FGF1,FMNL3,FN1,FZD7,GATA3,GDNF,GREM1,HES1,HGF,HIPK2,HNF1B,HSPB1,HYAL1,ID1,IFNG,ITGB1BP1,KDR,KLF4,LGR4,LHX1,MAGI2,MAPK9,MED1,MEF2C,MET,MMP20,MYH9,MYO10,NEFM,NGF,NOG,NTN4,OSR2,OTX2,PAFAH1B1,PID1,PLXNA4,PLXND…
GO:1990090	cellular response to nerve growth factor stimulus	1.700831E-005	0.001160567	6	10	KIDINS220,MAGI2,RAB35,RAP1A,RAPGEF1,RAPGEF2
GO:0031960	response to corticosteroid stimulus	1.728682E-005	0.001171912	25	121	ADCYAP1,ADM,BCL2,BDH1,BMP6,CALM2,COL1A1,CPN1,CRYAA,CTGF,DUSP1,FOS,HNMT,NGF,NR3C1,NRAS,PAM,PAPPA,PPARGC1B,RHOA,SDC1,SLIT2,SLIT3,SOX30,TYMS
GO:0010741	negative regulation of intracellular protein kinase cascade	2.306575E-005	0.00150504	31	155	ANKRD62,APC,BMP7,CNKSR3,DAB2IP,DACT1,DRD2,DUSP1,DUSP10,DUSP16,DUSP4,DUSP6,FKTN,FOXO1,ITGB1BP1,KLF4,MAGI2,MECOM,PAFAH1B1,PDCD4,PPM1B,PRKCA,PTPRJ,RGS3,RGS4,RHOA,SPRY4,STK38,TLE1,WNK2,ZNF675
GO:0048589	developmental growth	2.387738E-005	0.001548322	58	200	ADM,BCL2,BMPR1B,CHRNA1,CHST11,COBL,CPQ,CSF1,DCLK1,DMBT1,ERBB4,EVC,FGF1,FOXO3,FZD7,GAP43,GATA3,GLI3,GPX1,GSN,HNF1B,IGFBP1,IGFBP5,LHX1,LRP4,MAGI2,MED1,MREG,MSX2,MYF6,MYOCD,NCAPG2,NCOA3,NINJ1,NIPBL,NRP2,PLAC1,PPARD,PPP3CB,PTK7,RAPH1,SALL1,SEMA3A,SLIT2,SLIT3,SMAD2,SOX9,SRF,TBCE,TBX2,TFAP2C,THBS1,TMTC3,TYMS,UBE3A,ULK1,WNT7A,WNT7B
GO:0008285	negative regulation of cell proliferation	2.604377E-005	0.00166808	105	555	ADCYAP1,ADM,APC,AXIN2,B4GALT1,BCL2,BMP5,BMP7,BRD7,BTG1,CAV2,CBLB,CDH13,CDH5,CNOT7,CTBP2,CUL2,CXADR,DAB2IP,DDR1,DEC1,DIS3L2,DLC1,DLG1,DRD2,E2F7,ERBB4,ETS1,F2R,FKTN,GATA3,GLI3,GREM1,HES1,HLA-G,HMGA1,IFNG,IGFBP3,IGFBP5,IGFBP7,IL12A,IL12B,IL15,IL20RB,IL8,INHBA,ITGB1BP1,JARID2,JUN,KLF11,KLF4,LDOC1,LEPREL1,LRRC32,MAGI2,MDM4,MED1,MEF2C,MSX2,MYOCD,NCK2,NOG,OPRM1,PAK1,PAWR,PBRM1,PEX2,PMP22,PPARD,PRDM1,PRK…
GO:0033993	response to lipid	2.700052E-005	0.001718814	106	593	ABCA1,ABL2,ADCYAP1,ADM,AKR1C2,AQP3,ARNT2,ARSB,ASXL1,BCL2,BDH1,BDKRB1,BID,BMP6,BMP7,CALM2,CD180,CEBPB,CITED1,CITED2,COL1A1,CPN1,CRYAA,CSF2,CTGF,CYP24A1,CYP26A1,CYP26B1,DAB2IP,DKK1,DUSP1,DUSP10,EDN1,EGFR,EP300,ETS1,F2R,FER,FOS,FZD7,GATA3,GCH1,HMGCS1,HNF4G,HNMT,IFNG,IL12A,IL12B,IL15,IL18BP,IL8,INHBA,INSIG2,JUN,KLF4,LEP,MAPK9,MED1,MEF2C,MLC1,MSX2,NGF,NR2F1,NR3C1,NRAS,NRF1,PAM,PAPPA,PDE4D,PDK3,PGRMC2,…
GO:0050865	regulation of cell activation	2.84126E-005	0.001797743	63	379	ADK,ADORA2B,ADORA3,AHR,BCL10,BCL2,BLM,BLOC1S6,CBLB,CD28,CD47,CD83,CTGF,DLG1,F2,FER,GATA3,GLI3,HES1,HLA-G,ICOS,IFNG,IL12A,IL12B,IL15,IL20RB,INHBA,IRS2,LEP,LRRC32,MALT1,MEF2C,MYB,NCK1,NCK2,NFATC2,PAK1,PAWR,PIK3R1,PRDM1,PRKCA,PRKCQ,PRKG1,PRNP,PTPN11,PTPRJ,RIPK2,RNF41,SART1,SIRPG,TACR1,THBS1,THOC1,TNFRSF13B,TNFSF11,TNFSF14,TNFSF18,TNFSF4,UBASH3B,VAV3,VSIG4,YES1,ZP4
GO:0000904	cell morphogenesis involved in differentiation	3.112236E-005	0.001934032	134	590	ABL2,ABLIM1,ABLIM2,ABLIM3,ADCY1,AKIP1,ALCAM,ANK2,APBB2,APC,ARHGEF28,BASP1,BCL2,BMP7,BMPR1B,CHN1,CITED1,CLIC4,COBL,COL3A1,COL4A1,COL4A2,COL5A1,COL5A2,COL6A3,CREB1,CRMP1,CRYAA,CXCL12,DACT1,DACT2,DCLK1,DKK1,DLG1,DOCK1,DPYSL3,DRD2,DRGX,DST,EFNA5,EGFR,EGR2,ENAH,EPHB1,EXT1,FER,FN1,FOXP1,FRMD6,FZD7,GAP43,GATA3,GBX2,GDNF,GFRA1,GLI3,GREM1,HAS2,HES1,HGF,HSPA8,ID1,ITGA2,KIDINS220,KLF7,LAMA2,LAMC3,LGI1,LHX1,…
GO:0002696	positive regulation of leukocyte activation	3.226557E-005	0.00199321	42	231	ADK,ADORA2B,ADORA3,BCL10,BCL2,BLM,BLOC1S6,CD28,CD47,CD83,GATA3,GLI3,HES1,HLA-G,ICOS,IFNG,IL12A,IL12B,IL15,IRS2,MALT1,MEF2C,MYB,NCK1,NCK2,NFATC2,PAK1,PIK3R1,PRDM1,PRKCQ,PTPN11,RIPK2,SART1,SIRPG,TACR1,THBS1,TNFSF11,TNFSF14,TNFSF4,VAV3,YES1,ZP4
GO:0002763	positive regulation of myeloid leukocyte differentiation	3.280108E-005	0.002014372	12	39	CSF1,HAX1,IFNG,IL12B,IL17A,JUN,KITLG,PPARGC1B,PRKCA,RB1,RUNX1,TNFSF11
GO:0097191	extrinsic apoptotic signaling pathway	3.321907E-005	0.002028112	11	55	BCL2,BID,CRADD,DAB2IP,IFNG,IL12A,INHBA,NGF,RNF41,TGFB2,TNFRSF10A
GO:0050810	regulation of steroid biosynthetic process	0.000035688	0.002153658	13	48	ATP1A1,BMP5,BMP6,DKK3,FGF1,IFNG,INSIG2,LEP,NFKB1,NR3C1,PEX2,SCAP,SNAI2
GO:0001501	skeletal system development	3.745261E-005	0.002247157	85	403	ACAN,ALX4,ANKH,ARID5B,ASXL1,AXIN2,BARX2,BBX,BMP1,BMP3,BMP5,BMP6,BMP7,BMPR1B,CDH11,CHST11,CITED2,COL1A1,COL3A1,COL5A2,CTGF,CYP26B1,DLG1,DLK1,EDN1,ETS2,EVC,EXT1,FMN1,GDF10,GLI3,HAS2,HHIP,HSPG2,HYAL1,INSIG2,IRX5,JAG2,LECT2,LEP,LGALS3,LHX1,LRRC17,MEF2C,MSX2,NAB1,NIPBL,NOG,NPR3,OSR2,PAPSS2,PPARGC1B,PRKCA,PRRX1,PRRX2,RHOA,ROR2,RUNX1,RUNX2,RUNX3,RYK,SETD2,SMAD2,SMAD5,SNAI2,SOX4,SOX5,SOX9,SULF2,T,TBX15,T…
GO:0045087	innate immune response	3.809439E-005	0.002272602	103	731	ADCY1,ADCY7,APOL1,ATF1,ATG12,ATG5,BCL10,BCL2,BIRC2,BIRC3,C3,C4BPA,CALM2,CAMK2D,CAPZA2,CCR6,CD180,CD28,CD55,CITED1,COLEC12,CREB1,CSF1,DAB2IP,DMBT1,DOCK1,DUSP4,DUSP6,EGF,EGFR,EP300,ERBB4,FAM105B,FCGR1B,FCN2,FGF1,FGF5,FOS,FOXO1,FOXO3,GCH1,HBEGF,HLA-B,HLA-C,HLA-F,HLA-G,HMGB1,IFIT5,IFNAR2,IFNG,IL12B,IRS2,ITPR1,JAK1,JUN,KITLG,KL,LGALS3,LGR4,LRRC32,LY86,MALT1,MAP2K4,MAPK9,MBL2,MEF2C,MYO10,NCK1,NFATC2,NF…
GO:0050776	regulation of immune response	3.853778E-005	0.002285991	107	698	ADCYAP1,ADORA2B,ADORA3,ATF1,ATG5,BCL10,BCL2,BIRC2,BIRC3,C3,C4BPA,CALM2,CD28,CD55,COL3A1,COLEC12,CREB1,CRTAM,CXADR,DMBT1,DOCK1,DUSP10,DUSP4,DUSP6,EGF,EGFR,ENAH,ERBB4,FAM105B,FCGR1B,FCN2,FER,FGF1,FGF5,FKBP1A,FOS,FOXO1,FOXO3,GATA3,GPX1,HBEGF,HLA-B,HLA-C,HLA-F,HLA-G,IFNAR2,IFNG,IL12A,IL12B,IL15,IL20RB,IRS2,ITGA4,ITPR1,JAK1,JUN,KITLG,KL,LRRC32,LSM14A,MALT1,MAP2K4,MAPK9,MBL2,MED1,MEF2C,MYB,MYO10,NCK1,N…
GO:0010740	positive regulation of intracellular protein kinase cascade	3.95403E-005	0.002319105	89	520	ACKR3,ADCYAP1,ADORA2B,ADRA1B,ADRA2C,ADRB2,AKAP12,AKR1C2,ATP2C1,BCL10,BIRC2,BIRC3,BMPER,CDH2,CSF2,CTGF,CXXC5,DAB2IP,DRD2,EDN1,EGF,EGFR,ERBB4,F2R,F3,FGF1,FKBP1A,FZD7,GATA3,GPX1,GRM1,GRM4,HAX1,HBEGF,HES1,HGF,HIPK2,IFNG,IGFBP3,IGFBP5,IL12A,IL12B,IL15,ITGB1BP1,KDR,KITLG,KL,LEP,MALT1,MAP3K4,MAP3K9,MAP4K5,MET,NRAS,NTF3,OPRM1,PAK1,PIK3CG,PRKCA,PRKCE,PRL,PROK1,PROK2,PTPN11,PTPRJ,RAP1A,RAPGEF2,RASD2,RHOA,R…
GO:0051897	positive regulation of protein kinase B signaling cascade	4.000912E-005	0.002333493	16	68	AKR1C2,EGFR,F3,GATA3,GPX1,HAX1,HBEGF,IGFBP5,ITGB1BP1,PIK3CG,PTPRJ,RASD2,TCF7L2,THBS1,TNFSF11,TSPYL5
GO:0045786	negative regulation of cell cycle	0.000041774	0.002409506	45	248	ADCYAP1,ANAPC1,APBB2,APC,BARD1,BCL2,BMP7,BUB1,CENPE,CENPF,CUL2,DAB2IP,DLG1,DST,DUSP1,ETS1,GADD45A,GATA3,IFNG,IL12A,IL12B,IL8,INHBA,KIF20B,MAGI2,MLF1,MYOCD,NGF,PDCD4,PRNP,PTPRK,RB1,RHOB,RPTOR,RUNX3,SART1,SESN1,SESN3,TCF7L2,TGFB2,THBS1,THOC1,TP53BP2,UBE2E1,USP44
GO:0043409	negative regulation of MAPK cascade	4.375819E-005	0.002510085	26	110	ANKRD62,APC,BMP7,CNKSR3,DAB2IP,DACT1,DUSP1,DUSP10,DUSP16,DUSP4,DUSP6,FKTN,FOXO1,ITGB1BP1,KLF4,MECOM,PAFAH1B1,PDCD4,PRKCA,PTPRJ,RGS3,RGS4,SPRY4,STK38,WNK2,ZNF675
GO:0030036	actin cytoskeleton organization	4.691127E-005	0.002661705	61	339	ABL2,ACTN1,ACTR3C,ARAP1,ARHGAP26,ARHGEF5,ATP2C1,BCL2,CAPZA2,CLRN1,COBL,CORO1C,CRYAA,CXADR,DAAM1,DLC1,DLG1,DOCK2,DPYSL3,ENAH,FER,FHOD3,FLNB,FMN1,FMNL3,FOXP1,GHSR,GSN,LPIN1,MEF2C,MICAL2,MICAL3,MSRB2,MYH9,MYO18A,MYO1B,MYPN,NCK1,NCK2,NEBL,NEDD9,NRAS,PAFAH1B1,PAK1,PAWR,PDE4DIP,PFDN1,PFN4,PHACTR1,PPARGC1B,PREX1,PRKG1,PTK7,PTPN1,RALA,RHOA,RND3,ROCK1,SORBS1,SRF,TPM1
GO:0051271	negative regulation of cellular component movement	4.795251E-005	0.002706077	32	145	ACTN1,BCL2,BMP5,CITED2,CLIC4,COL3A1,DAB2IP,DLC1,DPYSL3,DRD2,GATA3,GREM1,IGFBP3,IGFBP5,ITGB1BP1,KLF4,MAGI2,NOG,PKHD1,PTPRJ,PTPRK,PTPRM,RAP2B,RNF41,SEMA3A,SLIT2,STK24,TGFBR3,THBS1,TPM1,TRIB1,WNT11
GO:0045321	leukocyte activation	5.065835E-005	0.002843404	64	352	ACKR2,ADORA3,ANXA3,APC,BCL2,BLM,CBLB,CD180,CD28,CD93,CSF1,CSF2,CXCL12,DLG1,DOCK2,EDN1,FKBP1A,FOXP1,FZD7,GATA3,GLI3,HMGB1,IFNG,IL12B,IL15,IL8,ITGA4,JAG2,JUN,KLF6,MALT1,MEF2C,MLH1,MYB,MYH9,NCK1,NCK2,NCR1,PFDN1,PIK3CD,PIK3CG,PIK3R1,PPP3CB,PREX1,PRKCE,RAG2,RASGRP1,RBPJ,RIPK2,RNF168,RUNX2,SATB1,SELPLG,SH2D1B,SNX27,SOX4,SRF,THEMIS,TMX1,TNFSF14,TNFSF18,TNFSF4,YWHAZ,ZFP36L1
GO:0043303	mast cell degranulation	0.000052896	0.002953123	5	11	ADORA3,PIK3CD,PIK3CG,RASGRP1,YWHAZ
GO:0097193	intrinsic apoptotic signaling pathway	5.399836E-005	0.002998632	27	135	BCL2,BCL2L11,BID,CASP12,CUL2,DAB2IP,DYRK2,EP300,FNIP2,GPX1,HINT1,HIPK2,ITPR1,MLH1,NRAS,PDK1,PPP3CC,PRKCA,SART1,STK24,TP53BP2,TP53I3,TP63,UACA,YWHAG,YWHAH,YWHAZ
GO:0051726	regulation of cell cycle	5.450946E-005	0.003010999	108	709	ADCYAP1,AFAP1L2,ANAPC1,APBB2,APC,AXIN2,BARD1,BCL2,BCL2L11,BID,BIRC2,BIRC6,BLM,BMP7,BRD7,BUB1,CABLES1,CALM2,CAV2,CCNF,CCNL1,CD28,CDK5RAP2,CENPE,CENPF,CITED2,CNTD2,CRADD,CTCF,CTGF,CUL2,DAB2IP,DACT1,DLG1,DST,DTL,DUSP1,DYNLT3,E2F7,EDN1,EGF,EGFR,EIF4G3,ETS1,FBXO31,GADD45A,GATA3,HDAC8,HES1,HIPK2,HSPA8,ID3,IFNG,IL12A,IL12B,IL8,INHBA,JUN,KIF20B,MAGI2,MCPH1,MDM4,MECOM,MED1,MLF1,MTA3,MYOCD,NABP1,NEK7,NGF,P…
GO:0045117	azole transport	5.833621E-005	0.003188639	8	14	ADCYAP1,ADORA3,EDN1,SLC15A4,SLC22A2,SLC22A3,SLC38A7,YWHAZ
GO:0006935	chemotaxis	6.330318E-005	0.003406625	113	570	ABL2,ABLIM1,ABLIM2,ABLIM3,ACKR2,ACKR3,ALCAM,ANK2,APBB2,ARHGEF5,BMP7,BMPR1B,CCL28,CCR6,CHN1,COL3A1,COL4A1,COL4A2,COL5A1,COL5A2,COL6A3,CREB1,CRMP1,CXADR,CXCL12,CXCL6,CYSLTR1,DLG1,DOCK1,DOCK2,DPYSL3,DRGX,ECSCR,EFNA5,EGFR,EGR2,ENAH,EPHB1,EXT1,FER,FOXP1,GAP43,GATA3,GBX2,GDNF,GFRA1,GLI3,HGF,HMGB1,HSPA8,IFNG,IL8,ITGA2,KLF7,LAMA2,LECT2,LGI1,LHX1,LHX9,MET,MYH9,MYO10,NCK1,NCK2,NOG,NRAS,NRP2,NRXN3,NTF3,NTN4…
GO:0002448	mast cell mediated immunity	6.509459E-005	0.003485064	5	12	ADORA3,PIK3CD,PIK3CG,RASGRP1,YWHAZ
GO:2000146	negative regulation of cell motility	6.518694E-005	0.003472202	30	140	BCL2,BMP5,CITED2,CLIC4,COL3A1,DAB2IP,DLC1,DPYSL3,DRD2,GATA3,GREM1,IGFBP3,IGFBP5,ITGB1BP1,KLF4,MAGI2,NOG,PTPRJ,PTPRK,PTPRM,RAP2B,RNF41,SEMA3A,SLIT2,STK24,TGFBR3,THBS1,TPM1,TRIB1,WNT11
GO:0050900	leukocyte migration	6.698231E-005	0.003549722	40	212	ARHGEF5,B4GALT1,CCR6,CD47,CD58,COL1A1,CXADR,F2,FER,FN1,GATA3,GCNT1,GOLPH3,GRB14,HMGB1,IFNG,IL8,ITGA4,ITGA6,LEP,MSN,MYH9,NRAS,PDE4D,PIK3CD,PIK3CG,PIK3R1,PODXL,PRKCA,PROC,PTPN11,ROCK1,SELPLG,SIRPA,SIRPG,SLC7A7,TGFB2,TNFSF11,TRPM4,YES1
GO:0042327	positive regulation of phosphorylation	0.000067177	0.003542058	98	617	ADCY1,ADCY7,ADCYAP1,ADORA2B,ADRA2C,ADRB2,AFAP1L2,AKTIP,ARAF,AXIN2,BCL10,BCL2,BMP5,BMP6,BMP7,C3,CENPE,CRYAA,CSF1,CSF2,CTGF,DAB2IP,DLG1,DRD2,EDEM1,EDN1,EFNA5,EGF,EGFR,EIF4G3,ERBB4,F2,F2R,FGF1,FKBP14,FNIP2,FZD7,GRB10,GREM1,GRM1,GRM4,HAX1,HES1,HGF,IFNG,IGFBP1,IL12A,IL12B,IL15,IL8,INHBA,IQGAP1,ITGA6,ITGB1BP1,KDR,KIDINS220,KITLG,LEP,MALT1,MAP3K4,MAP3K9,MAP4K5,MAPK9,MET,NGF,NRAS,NTF3,PAK1,PDGFC,PIK3CG,P…
GO:0032386	regulation of intracellular transport	7.005486E-005	0.00367524	61	340	ADORA2B,ADORA3,ANK2,AXIN2,BAMBI,BARD1,BCL2,BCL2L11,BDKRB1,BID,BMP7,CALM2,CAMK2D,CRYAA,DAB2IP,DACT1,DHRS7C,DYRK2,EDAR,EGF,EGFR,ERBB4,F2,F2R,FZD7,GLI3,GOPC,GREM1,IER3,IL12B,INPP4B,IPO5,ITGB1BP1,IWS1,LEP,LYPLAL1,MED1,MLC1,NUDT4,PDE4D,PPM1B,PPP1CB,PPP1R12A,PPP3CC,PTPN11,RAB33B,RHOA,SETD2,SLC8A1,SNAI2,SOX4,TCF7L2,TGFB3,TNFSF14,UACA,UBASH3B,UBR5,YIPF5,YWHAG,YWHAH,YWHAZ
GO:0051384	response to glucocorticoid stimulus	7.962548E-005	0.004115297	22	114	ADCYAP1,ADM,BCL2,BDH1,BMP6,CALM2,CPN1,CRYAA,DUSP1,FOS,HNMT,NGF,NR3C1,NRAS,PAM,PAPPA,PPARGC1B,RHOA,SDC1,SLIT2,SLIT3,TYMS
GO:0051251	positive regulation of lymphocyte activation	8.01417E-005	0.004121573	39	213	ADK,BCL10,BCL2,BLM,BLOC1S6,CD28,CD47,CD83,GATA3,GLI3,HES1,HLA-G,ICOS,IFNG,IL12A,IL12B,IL15,IRS2,MALT1,MEF2C,MYB,NCK1,NCK2,NFATC2,PAK1,PIK3R1,PRDM1,PRKCQ,PTPN11,RIPK2,SART1,SIRPG,TACR1,TNFSF11,TNFSF14,TNFSF4,VAV3,YES1,ZP4
GO:0003382	epithelial cell morphogenesis	8.606636E-005	0.004404573	13	36	BASP1,CITED1,CLIC4,DACT2,FRMD6,FZD7,GATA3,GDNF,GREM1,ID1,PARD3,ROCK1,SALL1
GO:0072073	kidney epithelium development	8.923561E-005	0.004544487	18	63	BASP1,FGF1,GDNF,GREM1,HES1,HNF1B,IQGAP1,IRX3,JAG1,LGR4,LHX1,MAGI2,MEF2C,PODXL,SALL1,SOX9,WNT11,WNT7B
GO:0034097	response to cytokine stimulus	9.036388E-005	0.004579606	72	525	ACKR2,ACKR3,AFF3,BCL2,CAMK2D,CCR6,CITED1,COL3A1,COMMD7,CXCL12,DAB2IP,DPYSL3,EDN1,EIF4E3,EIF4G1,EIF4G3,ENDOG,ETS1,FCGR1B,FER,FLNB,FOS,GATA3,GCH1,HAS2,HAX1,HLA-B,HLA-C,HLA-F,HLA-G,HNMT,HYAL1,IFNAR2,IFNG,IL12B,IL17A,IL18BP,IL8,JAK1,JUN,KLF2,KLF6,LEP,LIFR,MAPK9,MKKS,NFIL3,NFKB1,NRAS,NUP155,NUP160,OAS1,PID1,PPM1B,PPP3CB,PRKCA,PTAFR,PTPN1,PTPN11,RIPK2,SELPLG,SOX9,SRF,TDGF1,TNFRSF1B,TNFSF11,TNFSF18,TRIM…
GO:0010629	negative regulation of gene expression	9.35456E-005	0.00469527	166	980	AHR,ARID5B,ASXL1,ATP8B1,ATXN1,BACH1,BARX2,BASP1,BCOR,BHLHE40,BMP7,BRD7,CEBPB,CENPF,CITED1,CITED2,CNOT11,CNOT7,COMMD7,CREB1,CRY1,CRYAA,CTBP2,CTCF,CTGF,DAB2IP,DACT1,DAP,DKK1,DKK3,DNAJB6,DNMT3A,DRAP1,E2F7,EDN1,EED,EHMT1,ELK3,EP300,FERD3L,FNIP2,FOXD1,FOXO1,FOXO3,FOXP1,FST,GATA3,GLI3,GREM1,HBE1,HDAC8,HES1,HIPK2,HIVEP1,HMGA1,HMGB1,HNF1B,HSBP1,HSPA8,ID1,ID3,IFNG,JARID2,JUN,KAT6B,KCTD1,KLF11,KLF12,KLF4,L…
GO:0001817	regulation of cytokine production	9.411353E-005	0.004701173	61	437	ADCYAP1,ADORA2B,AFAP1L2,ATG12,ATG5,BCL10,C3,CD28,CD83,CEBPB,CRTAM,CSF2,EP300,F2R,GATA3,GHSR,HLA-B,HLA-G,HSPB1,IFNG,IGF2BP3,IL12A,IL12B,IL15,IL17A,IL17B,IL20RB,INHBA,IQGAP1,KLF2,KLF4,LEP,LGR4,LRRC32,LSM14A,MALT1,MAPK9,NFKB1,NLRP2,PDE4D,POLR3D,PPM1B,PRG4,PRKCQ,PRNP,RIPK2,SNAI2,SULF2,TBC1D23,TGFB2,TGFB3,THBS1,TLR5,TNFSF15,TNFSF4,TRIB2,TRIM32,TRPM4,VSIG4,WNT11,ZBP1
GO:0001822	kidney development	9.471473E-005	0.004708675	47	196	APC,ARID5B,BASP1,BCL2,BCL2L11,BMP6,BMP7,CITED1,DACT2,FGF1,FOXD1,GATA3,GCNT1,GDNF,GFRA1,GLI3,GREM1,HAS2,HES1,HNF1B,ID3,IQGAP1,IRX3,ITGA8,JAG1,KCNJ1,LGR4,LHX1,LRP4,MAGI2,MEF2C,NIPBL,OSR2,PKHD1,PODXL,ROBO2,RPGRIP1L,SALL1,SLIT2,SOX4,SOX9,SULF2,TFAP2A,TIPARP,TMED10,WNT11,WNT7B
GO:0010942	positive regulation of cell death	0.0001000074	0.004924893	60	370	APBB2,APC,ARHGEF3,AXIN2,B4GALT1,BARD1,BCL2L11,BID,BMP7,BTG1,CTGF,DAB2IP,DUSP1,DUSP6,ENDOG,FOXO3,GRIK5,HBB,HMGB1,ID3,IER3,IFNG,IGFBP3,IL12A,IL12B,ITGA6,JUN,KLF11,MAPK9,MEF2C,MSX2,NET1,NGF,NR3C1,PAWR,PIK3R1,RAPGEF2,RHOA,RHOB,RIPK2,SHQ1,SIK1,SLIT2,SOX4,STK17A,STK17B,TCF7L2,TFAP2A,TGFB2,TGFB3,THBS1,TIAM2,TNFSF10,TP63,TRIO,TSC22D1,UACA,UNC5C,VAV3,WNT11
GO:0040007	growth	0.0001040023	0.005073757	85	361	ADM,ADRA1B,ARID5B,ATP6V0E2,BCL2,BMP3,BMP5,BMP6,BMP7,BMPR1B,CHRNA1,CHST11,CLIC4,COBL,CPQ,CSF1,DCLK1,DGKD,DMBT1,EDN1,ERBB2IP,ERBB4,EVC,FGF1,FOXO3,FZD7,GAP43,GATA3,GDF10,GLI3,GPX1,GSN,HNF1B,IGFBP1,IGFBP5,INHBA,KLF2,LHX1,LRP4,MAGI2,MED1,MREG,MSX2,MYF6,MYOCD,NCAPG2,NCOA3,NDRG4,NINJ1,NIPBL,NRP2,OPA3,PDE4D,PLAC1,PPARD,PPP3CB,PTK7,PTPN11,RAPH1,RPTOR,RXRA,SALL1,SEMA3A,SLC1A2,SLIT2,SLIT3,SMAD2,SOX9,SRF,ST6…
GO:0045944	positive regulation of transcription from RNA polymerase II promoter	0.0001118248	0.005379958	139	767	ABLIM2,ABLIM3,ABRA,ADCYAP1,ADRB2,AHR,ALX4,ARNT2,ARNTL,ARNTL2,ASXL1,ASXL2,ATXN1,BARX2,BEX1,BMP3,BMP5,BMP6,BMP7,CD28,CDH13,CEBPB,CITED2,CNOT7,CREB1,DAB2IP,DCAF6,DRD2,E2F7,EGFR,EGR2,EIF2A,EP300,EPAS1,ETS1,ETS2,FGF1,FOS,FOXO1,FOXO3,FOXP1,GATA3,GDNF,GLI3,GREM1,HAX1,HES1,HGF,HIPK2,HMGB1,HNF1B,IFNG,IKZF2,IL17A,INHBA,INSIG2,ITGA6,ITGA8,ITGB1BP1,JAG1,JUN,KLF12,KLF2,KLF4,LPIN1,LPIN2,MAF,MAML3,MECOM,MED1,ME…
GO:0048705	skeletal system morphogenesis	0.0001136583	0.005418231	48	191	ACAN,ALX4,ARID5B,AXIN2,BARX2,BMP1,BMP6,BMP7,BMPR1B,CHST11,CITED2,COL1A1,CTGF,CYP26B1,DLG1,EVC,FMN1,GLI3,HAS2,HHIP,HSPG2,HYAL1,INSIG2,IRX5,LHX1,MEF2C,MSX2,NAB1,NIPBL,NOG,OSR2,PPARGC1B,PRRX1,PRRX2,ROR2,RUNX2,RYK,SETD2,SMAD2,SOX9,T,TBX15,TFAP2A,TGFB2,TGFB3,THBS1,TIPARP,WNT7A
GO:0045892	negative regulation of transcription, DNA-dependent	0.0001174007	0.005571197	154	880	AHR,ARID5B,ASXL1,ATP8B1,ATXN1,BACH1,BARX2,BASP1,BCOR,BHLHE40,BMP7,BRD7,CEBPB,CENPF,CITED1,CITED2,COMMD7,CREB1,CRY1,CTBP2,CTCF,DAB2IP,DACT1,DAP,DKK1,DKK3,DNAJB6,DNMT3A,DRAP1,E2F7,EDN1,EED,EHMT1,ELK3,EP300,FERD3L,FNIP2,FOXD1,FOXO1,FOXO3,FOXP1,FST,GATA3,GLI3,GREM1,HBE1,HDAC8,HES1,HIPK2,HIVEP1,HMGA1,HMGB1,HNF1B,HSBP1,HSPA8,ID1,ID3,IFNG,JARID2,JUN,KAT6B,KCTD1,KLF11,KLF12,KLF4,LANCL2,LEP,LGR4,LHX1,LHX9…
GO:0030336	negative regulation of cell migration	0.0001191185	0.005627136	29	137	BCL2,BMP5,CITED2,CLIC4,COL3A1,DAB2IP,DLC1,DPYSL3,DRD2,GREM1,IGFBP3,IGFBP5,ITGB1BP1,KLF4,MAGI2,NOG,PTPRJ,PTPRK,PTPRM,RAP2B,RNF41,SEMA3A,SLIT2,STK24,TGFBR3,THBS1,TPM1,TRIB1,WNT11
GO:2000113	negative regulation of cellular macromolecule biosynthetic process	0.0001227075	0.005770569	170	988	AHR,ARID5B,ASXL1,ATP8B1,ATXN1,BACH1,BARX2,BASP1,BCOR,BHLHE40,BLM,BMP7,BRD7,CEBPB,CENPF,CITED1,CITED2,COMMD7,CREB1,CRY1,CTBP2,CTCF,DAB2IP,DACT1,DAP,DKK1,DKK3,DNAJB6,DNMT3A,DRAP1,E2F7,EDN1,EED,EHMT1,ELK3,ENC1,EP300,FERD3L,FNIP2,FOXD1,FOXO1,FOXO3,FOXP1,FST,GATA3,GLI3,GRB10,GREM1,HBE1,HBEGF,HDAC8,HES1,HIPK2,HIVEP1,HMGA1,HMGB1,HNF1B,HSBP1,HSPA8,ID1,ID3,IFNG,IGF2BP3,IGFBP5,JARID2,JUN,KAT6B,KCTD1,KLF11,…
GO:0001934	positive regulation of protein phosphorylation	0.0001315261	0.006157545	92	602	ADCY1,ADCY7,ADCYAP1,ADORA2B,ADRA2C,ADRB2,AFAP1L2,AKTIP,ARAF,AXIN2,BCL2,BMP5,BMP6,BMP7,C3,CENPE,CRYAA,CSF1,CSF2,CTGF,DAB2IP,DLG1,DRD2,EDEM1,EDN1,EFNA5,EGF,EGFR,EIF4G3,ERBB4,F2,F2R,FGF1,FKBP14,FNIP2,GREM1,GRM1,GRM4,HAX1,HES1,HGF,IFNG,IGFBP1,IL12A,IL12B,IL15,IL8,INHBA,IQGAP1,ITGB1BP1,KDR,KIDINS220,KITLG,LEP,MALT1,MAP3K4,MAP3K9,MAP4K5,MAPK9,MET,NGF,NRAS,NTF3,PAK1,PDGFC,PIK3CG,PRKCA,PROK1,PROK2,PTPN11…
GO:0048870	cell motility	0.0001358102	0.006246073	127	678	APBB2,APC,ARHGEF5,ARID5B,B4GALT1,BAMBI,BDKRB1,BTG1,CCR6,CD47,CD58,CDH13,CDH2,CLRN1,COL1A1,COL5A1,CTGF,CXADR,CXCL12,CYP1B1,DAB2IP,DCLK1,DDR1,DNAH17,DNAH7,DNER,DOCK1,DRD2,DRGX,DST,EGFR,EPHB1,ERBB4,ETS1,F2,FER,FMNL3,FN1,FUT8,GATA3,GBX2,GCNT1,GDNF,GFRA1,GLI3,GOLPH3,GPM6A,GPX1,GRB14,GREM1,HBEGF,HES1,HGF,HMGB1,ID1,IFNG,IL12A,IL12B,IL8,ITGA4,ITGA6,ITGB1BP1,KDR,KITLG,LEP,LHX1,MET,MSN,MSX2,MYH9,MYO18A,NCK…
GO:0048646	anatomical structure formation involved in morphogenesis	0.0001367408	0.006261289	139	772	ACKR3,ADM,AXIN2,B4GALT1,BBIP1,BCL10,BCL2L11,BMP7,BMPER,CDH13,CITED2,CLIC4,COBL,COL1A1,COL4A1,COL4A2,COL8A1,CTGF,CXCL12,CYP1B1,DAB2IP,DKK1,DLC1,DST,DUSP1,DUSP4,E2F7,ECSCR,EDAR,EDN1,EGF,EGR2,ELK3,ENAH,EP300,EPAS1,EPHB1,ETS1,FAM105B,FGF1,FHOD3,FKBP1A,FN1,FOXD1,FOXP1,GATA3,GBX2,GDNF,GLI3,GPI,GPX1,GREM1,HECTD1,HIPK2,HNF1B,HSPG2,ID1,IL8,INHBA,IRX3,ITGB1BP1,JAG1,JUN,KDR,KIAA1009,KLF4,KLF5,LHX1,MED1,MEF2…
GO:0034612	response to tumor necrosis factor	0.000137023	0.006246813	20	96	AFF3,COMMD7,DAB2IP,EDN1,ENDOG,GATA3,GCH1,HAS2,HYAL1,IL18BP,IL8,KLF2,MAPK9,PID1,TDGF1,TNFRSF1B,TNFSF11,TNFSF18,TRIM32,ZFAND6
GO:0051253	negative regulation of RNA metabolic process	0.000137516	0.006242031	159	918	AHR,ARID5B,ASXL1,ATP8B1,ATXN1,BACH1,BARD1,BARX2,BASP1,BCOR,BHLHE40,BMP7,BRD7,CEBPB,CENPF,CITED1,CITED2,COMMD7,CREB1,CRY1,CTBP2,CTCF,DAB2IP,DACT1,DAP,DKK1,DKK3,DNAJB6,DNMT3A,DRAP1,E2F7,EDN1,EED,EHMT1,ELK3,EP300,FERD3L,FNIP2,FOXD1,FOXO1,FOXO3,FOXP1,FST,GATA3,GLI3,GREM1,HBE1,HDAC8,HES1,HIPK2,HIVEP1,HMGA1,HMGB1,HNF1B,HSBP1,HSPA8,ID1,ID3,IFNG,JARID2,JUN,KAT6B,KCTD1,KLF11,KLF12,KLF4,LANCL2,LEP,LGR4,LHX…
GO:0016477	cell migration	0.0001384685	0.006258057	119	615	APBB2,APC,ARHGEF5,ARID5B,B4GALT1,BAMBI,BDKRB1,BTG1,CCR6,CD47,CD58,CDH13,CDH2,COL1A1,COL5A1,CTGF,CXADR,CXCL12,CYP1B1,DAB2IP,DCLK1,DDR1,DNER,DOCK1,DRD2,DRGX,EGFR,EPHB1,ERBB4,F2,FER,FMNL3,FN1,FUT8,GATA3,GBX2,GCNT1,GDNF,GFRA1,GLI3,GOLPH3,GPM6A,GPX1,GRB14,GREM1,HBEGF,HES1,HGF,HMGB1,ID1,IFNG,IL12A,IL12B,IL8,ITGA4,ITGA6,ITGB1BP1,KDR,KITLG,LEP,LHX1,MET,MSN,MSX2,MYH9,MYO18A,NCK1,NCK2,NFATC2,NR2F1,NRAS,NRD…
GO:0043065	positive regulation of apoptotic process	0.0001413201	0.006359404	57	343	APBB2,APC,ARHGEF3,B4GALT1,BARD1,BCL2L11,BID,BMP7,BTG1,DAB2IP,DUSP1,DUSP6,ENDOG,FOXO3,GRIK5,HMGB1,ID3,IER3,IFNG,IGFBP3,IL12A,IL12B,ITGA6,JUN,KLF11,MAPK9,MEF2C,MSX2,NET1,NGF,NR3C1,PAWR,PIK3R1,RAPGEF2,RHOA,RHOB,RIPK2,SHQ1,SIK1,SLIT2,SOX4,STK17A,STK17B,TCF7L2,TFAP2A,TGFB2,TGFB3,THBS1,TIAM2,TNFSF10,TP63,TRIO,TSC22D1,UACA,UNC5C,VAV3,WNT11
GO:1902105	regulation of leukocyte differentiation	0.0001561159	0.006965171	32	191	APC,CD83,CSF1,GATA3,GLI3,HAX1,HLA-B,HLA-G,IFNG,IL12A,IL12B,IL15,IL17A,INHBA,INPP4B,JUN,KITLG,LRRC17,MYB,PIK3R1,PPARGC1B,PRDM1,PRKCA,RB1,RIPK2,RNF41,RUNX1,SART1,TAL1,TNFSF11,TNFSF4,ZNF675
GO:0043299	leukocyte degranulation	0.0001564816	0.006951778	6	21	ADORA3,ANXA3,PIK3CD,PIK3CG,RASGRP1,YWHAZ
GO:0008625	extrinsic apoptotic signaling pathway via death domain receptors	0.000160462	0.007098404	6	26	BCL2,BID,CRADD,DAB2IP,NGF,TNFRSF10A
GO:0045597	positive regulation of cell differentiation	0.0001671671	0.007363817	105	537	ADAMTS20,ADM,ADRA2C,APC,ASXL2,AXIN2,BAMBI,BCL2,BLOC1S5,BLOC1S6,BMP6,BMP7,BMPR1B,BTG1,CD83,CDH2,CEBPB,COL1A1,CREB1,CSF1,CSF2,CTGF,CYP26B1,DACT1,DMBT1,DRD2,ETS1,FNDC3B,FOXO3,FOXP1,GATA3,GDNF,GLI3,GREM1,HAX1,HES1,HGF,HLA-G,HMG20B,IFNG,IGFBP3,IL12A,IL12B,IL15,IL17A,INHBA,IRX3,JAG1,JUN,KDR,KITLG,LEP,LHX1,MAPK9,MED1,MEF2C,MSX2,MYB,MYF6,MYOCD,NCOA3,NFKB1,NGF,NTF3,OPRM1,PAFAH1B1,PDE3A,PPARD,PPARGC1B,PRDM…
GO:0070663	regulation of leukocyte proliferation	0.0001693253	0.007427547	35	158	ADK,AHR,BCL2,BLM,CBLB,CD28,CSF1,DLG1,GREM1,HES1,HLA-G,IFNG,IL12A,IL12B,IL15,IL20RB,IRS2,KITLG,LRRC32,MEF2C,NCK1,NCK2,NFATC2,PAWR,PRDM1,PRKCQ,PRNP,RIPK2,TACR1,TNFRSF13B,TNFSF18,TNFSF4,VAV3,VSIG4,ZP4
GO:0045937	positive regulation of phosphate metabolic process	0.0001704997	0.007447769	110	697	ABCA1,ADCY1,ADCY7,ADCYAP1,ADM,ADORA2B,ADORA3,ADRA2C,ADRB2,AFAP1L2,AKAP12,AKTIP,ARAF,AXIN2,BCL10,BCL2,BMP5,BMP6,BMP7,C3,CALM2,CENPE,CRYAA,CSF1,CSF2,CTGF,DAB2IP,DLC1,DLG1,DRD2,EDEM1,EDN1,EFNA5,EGF,EGFR,EIF4G3,ERBB4,F2,F2R,FGF1,FKBP14,FNIP2,FZD7,GNAL,GPR161,GRB10,GREM1,GRM1,GRM4,GUCY1A2,HAX1,HES1,HGF,IFNG,IGFBP1,IL12A,IL12B,IL15,IL8,INHBA,IQGAP1,ITGA6,ITGB1BP1,KDR,KIDINS220,KITLG,LEP,MALT1,MAP3K4,MA…
GO:0043068	positive regulation of programmed cell death	0.000175517	0.007634989	57	350	APBB2,APC,ARHGEF3,B4GALT1,BARD1,BCL2L11,BID,BMP7,BTG1,DAB2IP,DUSP1,DUSP6,ENDOG,FOXO3,GRIK5,HMGB1,ID3,IER3,IFNG,IGFBP3,IL12A,IL12B,ITGA6,JUN,KLF11,MAPK9,MEF2C,MSX2,NET1,NGF,NR3C1,PAWR,PIK3R1,RAPGEF2,RHOA,RHOB,RIPK2,SHQ1,SIK1,SLIT2,SOX4,STK17A,STK17B,TCF7L2,TFAP2A,TGFB2,TGFB3,THBS1,TIAM2,TNFSF10,TP63,TRIO,TSC22D1,UACA,UNC5C,VAV3,WNT11
GO:0034110	regulation of homotypic cell-cell adhesion	0.0001767303	0.007655869	6	17	HAS2,PRKCA,PRKCQ,PRKG1,TNFSF11,UBASH3B
GO:0006979	response to oxidative stress	0.0001803459	0.007780212	44	250	ABCC2,ATRN,BCL2,COL1A1,CRYAA,DUSP1,EPAS1,ETFDH,ETS1,FANCC,FER,FOS,FOXO1,GPX1,GPX3,HBB,HYAL1,IL18BP,JUN,KLF2,MBL2,NDUFA12,NDUFB4,NET1,NFKB1,NGF,OXR1,PDK1,PDLIM1,PPARGC1A,PPARGC1B,PRNP,PSIP1,PTPRK,PXDN,RHOB,SDC1,SLC8A1,STK24,TACR1,TP53I3,TPM1,TPO,UACA
GO:0007178	transmembrane receptor protein serine/threonine kinase signaling pathway	0.0001853115	0.007961531	44	189	BAMBI,BMP6,BMP7,BMPR1B,CITED1,CITED2,COL3A1,FKBP1A,FOS,FST,FSTL1,FUT8,GDF10,HIPK2,ID1,INHBA,JUN,LTBP2,MAGI2,MSX2,NEDD4L,NLK,NOG,PARD3,PMEPA1,PPP1CB,PTPRK,RGMB,RHOA,RUNX2,SMAD2,SMAD5,SMURF1,SPTBN1,T,TDGF1,TGFB2,TGFB3,TGFBR3,TMEM100,TOB1,TRIM33,USP9X,ZFYVE16
GO:0030029	actin filament-based process	0.0002017123	0.008630641	65	382	ABL2,ACTN1,ACTR3C,ARAP1,ARHGAP26,ARHGEF5,ATP2C1,BCL2,CAMK2D,CAPZA2,CLRN1,COBL,CORO1C,CRYAA,CXADR,DAAM1,DLC1,DLG1,DOCK2,DPYSL3,ENAH,FER,FHOD3,FLNB,FMN1,FMNL3,FNBP1L,FOXP1,FRMD6,GHSR,GSN,LPIN1,MEF2C,MICAL2,MICAL3,MSRB2,MYH9,MYO18A,MYO1B,MYPN,NCK1,NCK2,NEBL,NEDD9,NRAS,PAFAH1B1,PAK1,PARD3,PAWR,PDE4DIP,PFDN1,PFN4,PHACTR1,PPARGC1B,PREX1,PRKG1,PTK7,PTPN1,RALA,RHOA,RND3,ROCK1,SORBS1,SRF,TPM1
GO:0019827	stem cell maintenance	0.0002100331	0.0089136	28	98	APC,DIS3L2,EP300,FZD7,HES1,JAG1,KLF4,MCPH1,MED10,MED14,MED15,MED21,MED27,MED30,MED6,NIPBL,NOG,PHF19,RBPJ,SOX4,SOX9,TCF7L1,TCF7L2,TFAP2C,WNT7A,YAP1,ZFP36L2,ZHX2
GO:0071364	cellular response to epidermal growth factor stimulus	0.0002170654	0.009137753	6	16	DAB2IP,EGFR,MED1,SNAI2,SOX9,TDGF1
GO:0002275	myeloid cell activation involved in immune response	0.0002213021	0.00927869	8	29	ADORA3,ANXA3,DOCK2,PIK3CD,PIK3CG,PRKCE,RASGRP1,YWHAZ
GO:0045123	cellular extravasation	0.000223141	0.009318368	8	19	FER,GCNT1,GOLPH3,LEP,PIK3CD,PIK3CG,ROCK1,SELPLG
GO:0008283	cell proliferation	0.0002232923	0.009287536	104	603	ADK,ADRA1B,ADRA1D,APPL2,ARHGEF1,AXIN2,BCL2,BIN1,BMP7,BMPER,BUB1,CD180,CDH13,CEBPB,CENPF,CHRM3,CITED1,CITED2,CNOT11,COL8A1,CSF1,CTGF,CXCL12,DLG1,DMBT1,DNPH1,DOCK2,EGFR,EHF,ELF5,EPHB1,ERBB4,ERG,FBXL7,FER,FGF5,FST,GBX2,GLI3,GOLPH3,GPX1,HGF,HHIP,HNF1B,IFNAR2,IGFBP3,IGFBP5,IL15,IRS2,ITGB1BP1,KITLG,LGI1,LGR4,LHX9,LY86,MALT1,MAPRE2,MDM4,MECOM,MED1,MEF2C,MET,NAA35,NCAPG2,NPR3,NRAS,NRD1,OSR2,PAFAH1B1,PDK1…
GO:0009887	organ morphogenesis	0.0002275174	0.009425721	143	767	ABLIM1,ACAN,ADM,ALX4,AQP3,ARID5B,AXIN2,BARX2,BCL2,BCL2L11,BCOR,BLOC1S5,BMP1,BMP6,BMP7,BMPR1B,CCDC66,CHRNA9,CHST11,CITED2,COL1A1,COL5A1,COL5A2,COL8A1,CPE,CRYAA,CSF1,CTGF,CYP26B1,DLC1,DLG1,EDAR,EDN1,EP300,EPHB1,ETV7,EVC,FKBP1A,FLI1,FMN1,FOXL1,FST,GATA3,GBX2,GCNT1,GDNF,GLI3,GREM1,HAS2,HES1,HHIP,HIPK2,HNF1B,HSPG2,HYAL1,ID1,ID3,IGFBP5,INHBA,INSIG2,IRX3,IRX5,ITGA2,ITGA6,ITGA8,JAG1,JAG2,JUN,KLF4,KLK4,LF…
GO:0030168	platelet activation	0.0002354094	0.009675882	38	214	ACTN1,ADRA2C,CALM2,COL1A1,COL3A1,DGKD,DGKI,EGF,F13A1,F2,F2R,F2RL2,FN1,GNAI1,GNAT3,HGF,ITPR1,P2RY12,PIK3CG,PIK3R1,PRKCA,PRKCE,PRKCQ,PTPN1,RAF1,RAP1A,RASGRP1,RHOA,RHOB,SRF,STXBP1,TGFB2,TGFB3,THBS1,TRPC7,VAV3,VEGFC,YWHAZ
GO:0032989	cellular component morphogenesis	0.000244706	0.01001855	161	845	ABL2,ABLIM1,ABLIM2,ABLIM3,ADCY1,AKIP1,ALCAM,ANK2,APBB2,APC,ARHGEF28,ASAP1,BASP1,BBIP1,BCL2,BMP7,BMPR1B,CHN1,CITED1,CLIC4,COBL,COL3A1,COL4A1,COL4A2,COL5A1,COL5A2,COL6A3,CREB1,CRMP1,CRYAA,CXCL12,DAB2IP,DACT1,DACT2,DCLK1,DKK1,DLG1,DOCK1,DPYSL3,DRD2,DRGX,DST,EFNA5,EGFR,EGR2,ENAH,EPHB1,EXT1,FER,FHOD3,FN1,FOXP1,FRMD6,FZD7,GAP43,GATA3,GBX2,GDNF,GFRA1,GLI3,GPM6A,GREM1,GSN,HAS2,HES1,HGF,HSPA8,ID1,IQUB,ITG…
GO:0031958	corticosteroid receptor signaling pathway	0.0002517606	0.01026711	2	11	NR3C1,YWHAH
GO:0001942	hair follicle development	0.000252392	0.01025281	21	77	ALX4,APC,BARX2,BCL2,DKK1,EDAR,EGFR,FST,IGFBP5,INHBA,LRP4,MREG,MSX2,PPARD,RBPJ,RUNX1,RUNX3,SOX9,TFAP2C,TGFB2,TP63
GO:0040013	negative regulation of locomotion	0.0002672227	0.0108132	33	161	ARRDC3,BCL2,BMP5,CITED2,CLIC4,COL3A1,DAB2IP,DLC1,DPYSL3,DRD2,GATA3,GREM1,IGFBP3,IGFBP5,ITGB1BP1,KLF4,MAGI2,NOG,PTPRJ,PTPRK,PTPRM,RAP2B,RNF41,ROBO2,RYK,SEMA3A,SLIT2,STK24,TGFBR3,THBS1,TPM1,TRIB1,WNT11
GO:0070555	response to interleukin-1	0.0002722325	0.01097339	15	65	CITED1,DAB2IP,EDN1,ETS1,HAS2,HNMT,HYAL1,IL17A,IL8,KLF2,MAPK9,NFKB1,PRKCA,RIPK2,SOX9
GO:0071345	cellular response to cytokine stimulus	0.0002916384	0.01166554	56	435	ACKR2,ACKR3,CAMK2D,CCR6,COMMD7,CXCL12,DAB2IP,DPYSL3,EDN1,EIF4E3,EIF4G1,EIF4G3,FCGR1B,FER,FLNB,GATA3,HAS2,HAX1,HLA-B,HLA-C,HLA-F,HLA-G,HYAL1,IFNAR2,IFNG,IL12B,IL17A,IL18BP,IL8,JAK1,KLF2,KLF6,LEP,LIFR,MAPK9,MKKS,NFIL3,NFKB1,NRAS,NUP155,NUP160,OAS1,PID1,PPM1B,PTAFR,PTPN1,PTPN11,SELPLG,SOX9,TDGF1,TNFRSF1B,TNFSF11,TNFSF18,UBE2E1,ZFAND6,ZNF675
GO:0014066	regulation of phosphatidylinositol 3-kinase cascade	0.0002933415	0.01168888	15	62	ADORA3,DAB2IP,F2,F2R,HAX1,HGF,KDR,KLF4,PIK3AP1,PPARD,RASGRP1,SOX9,STAMBP,TGFB2,UBE3A
GO:0006913	nucleocytoplasmic transport	0.0002982219	0.01183816	36	217	ABRA,ARNTL,ATXN1,CBLB,CITED1,DUSP16,EGF,EGR2,F2R,HES1,IFNG,IPO5,IPO7,IPO9,JUN,MALT1,MLXIP,NEMF,NUP155,NUP160,NXT1,PIK3R1,PPP3CB,PRICKLE1,PRL,RSRC1,SMURF1,SPTBN1,SRRM1,TCF7L2,TGFB2,TGFB3,THOC1,TOB1,TRPS1,U2AF1
GO:0045576	mast cell activation	0.0002998901	0.01181454	5	17	ADORA3,PIK3CD,PIK3CG,RASGRP1,YWHAZ
GO:0050870	positive regulation of T cell activation	0.0003095121	0.01214777	31	164	ADK,BCL10,BLM,CD28,CD47,CD83,GATA3,GLI3,HES1,HLA-G,ICOS,IFNG,IL12A,IL12B,IL15,MALT1,MYB,NCK1,NCK2,PAK1,PIK3R1,PRKCQ,PTPN11,RIPK2,SART1,SIRPG,TNFSF11,TNFSF14,TNFSF4,YES1,ZP4
GO:0008284	positive regulation of cell proliferation	0.0003109876	0.01215996	115	700	ADCYAP1,ADK,ADM,ADRA1D,AKR1C2,ARHGAP5,ARNT2,B4GALT1,BAMBI,BCL2,BIRC6,BLM,BMP5,BMP6,CAV2,CD28,CD47,CDC7,CDH13,CNOT7,CSF1,CSF2,CSNK2A3,CTGF,DLG1,DRD2,EDN1,EGF,EGFR,EPCAM,ERBB4,ETS1,F2,F2R,F3,FER,FGF1,FGF5,FOXP1,FZD7,GLI3,GREM1,HAS2,HBEGF,HES1,HIPK2,HYAL1,IFNG,IL12A,IL12B,IL15,IRS2,ITGB1BP1,JUN,KDR,KITLG,LEP,LHX1,LIFR,MDM4,MED1,MEF2C,MTA3,MYOCD,NAMPT,NCK1,NCK2,NDUFS4,NFATC2,NGF,NOG,NRAS,NRP2,NTF3,OS…
GO:0002520	immune system development	0.0003175964	0.01237204	75	473	APC,BCL2,BCL2L11,BLM,CD28,CITED2,CSF1,CSF2,DOCK2,EPAS1,FLI1,FOXL1,FOXP1,FST,FZD7,GATA3,GLI3,HES1,HIPK2,HMGB1,ICOS,IFNG,IL12B,IL15,INHBA,ITGA4,JAG1,JAG2,JARID2,JUN,KDR,KITLG,KLF2,KLF4,KLF6,LRRC17,MALT1,MECOM,MED1,MEF2C,MLF1,MLH1,MYB,MYH9,PAFAH1B1,PICALM,PIK3CD,PIK3R1,PIP4K2A,PPP3CB,PRG4,RAG2,RB1,RBPJ,RNF168,RTKN2,RUNX1,RUNX2,SATB1,SMAD5,SOX4,SRF,TAL1,TCEA1,TGFB2,TGFBR3,THEMIS,TIPARP,TNFSF11,TNFSF4…
GO:0090092	regulation of transmembrane receptor protein serine/threonine kinase signaling pathway	0.0003233044	0.0125011	41	166	BAMBI,BMP5,BMP6,BMP7,BMPER,CAV2,CHST11,CITED1,CITED2,DACT2,DKK1,FKBP1A,FOXD1,FST,GREM1,HES1,HIPK2,HTRA1,HTRA4,INHBA,ITGA8,MAGI2,MSX2,MYOCD,NEDD4L,NOG,NREP,PMEPA1,PPP1CB,RBPJ,SKOR2,SMAD2,SMURF1,TCF7L2,TDGF1,TGFB3,TGFBR3,THBS1,TOB1,TRIM33,VWC2L
GO:0042633	hair cycle	0.0003262116	0.01256697	21	81	ALX4,APC,BARX2,BCL2,DKK1,EDAR,EGFR,FST,IGFBP5,INHBA,LRP4,MREG,MSX2,PPARD,RBPJ,RUNX1,RUNX3,SOX9,TFAP2C,TGFB2,TP63
GO:0015893	drug transport	0.0003323052	0.01275466	10	31	ABCC2,ADCYAP1,ADORA3,EDN1,SLC15A4,SLC22A1,SLC22A2,SLC22A3,SLC38A7,YWHAZ
GO:0030030	cell projection organization	0.0003351582	0.01281704	159	830	ABL2,ABLIM1,ABLIM2,ABLIM3,ADCY1,ADCYAP1,ADM,ALCAM,ANK2,APBB2,APC,ARHGAP26,ARHGEF28,ASAP1,ATXN10,BAIAP2L1,BBIP1,BBS9,BCL2,BLOC1S5,BLOC1S6,BMP7,BMPR1B,CCDC64,CDH13,CHN1,COBL,COL3A1,COL4A1,COL4A2,COL5A1,COL5A2,COL6A3,CREB1,CRMP1,CXCL12,DAB2IP,DACT1,DCLK1,DLG1,DNAI1,DNM3,DOCK1,DPYSL3,DRD2,DRGX,DST,EFNA5,EGFR,EGR2,ENAH,EPHB1,EXT1,FOXP1,FXYD5,FZD7,GAP43,GATA3,GBX2,GDNF,GFRA1,GLI3,GOLPH3,GPM6A,GPR98,GPR…
GO:0001890	placenta development	0.0003369615	0.01283897	30	137	ADM,BIRC2,BIRC6,CCNF,CEBPB,CITED1,CITED2,CSF2,DNAJB6,E2F7,EGFR,EPAS1,GHSR,HES1,ITGA4,LEP,MAP3K4,MED1,MET,PBRM1,PLAC1,PPARD,PRDM1,RBPJ,RSPO3,RXRA,SETD2,SLC8A1,WNT7B,ZFAT
GO:0072001	renal system development	0.0003697584	0.01388589	57	244	APC,ARID5B,BASP1,BCL2,BCL2L11,BMP6,BMP7,BMPER,CITED1,DACT2,DLG1,EPCAM,FGF1,FOXD1,GATA3,GCNT1,GDNF,GFRA1,GLI3,GREM1,HAS2,HES1,HNF1B,ID3,IQGAP1,IRX3,ITGA8,JAG1,KCNJ1,LGR4,LHX1,LRP4,MAGI2,MECOM,MEF2C,MYOCD,NIPBL,NOG,OSR2,PKHD1,PODXL,ROBO2,RPGRIP1L,SALL1,SDC1,SLIT2,SMAD2,SMAD5,SOX4,SOX9,SULF2,TFAP2A,TIPARP,TMED10,TP63,WNT11,WNT7B
GO:0071347	cellular response to interleukin-1	0.0003713402	0.01389531	10	42	DAB2IP,EDN1,HAS2,HYAL1,IL17A,IL8,KLF2,MAPK9,NFKB1,SOX9
GO:0008211	glucocorticoid metabolic process	0.0003741022	0.01394867	2	15	NR3C1,YWHAH
GO:0030193	regulation of blood coagulation	0.000385537	0.01432387	11	65	EDN1,F2,F2R,F3,PRKCA,PRKCQ,PRKG1,PROC,PTPRJ,THBS1,UBASH3B
GO:0034614	cellular response to reactive oxygen species	0.000393967	0.01458516	18	75	ETS1,FANCC,FER,FOS,FOXO1,GPX1,GPX3,HBB,IL18BP,KLF2,NET1,PPARGC1B,PTPRK,PXDN,RHOB,SLC8A1,TPM1,TPO
GO:0002683	negative regulation of immune system process	0.0003942592	0.0145444	34	195	ADCYAP1,BMP5,CBLB,CD55,COL3A1,DAB2IP,DLG1,DUSP10,FER,GLI3,GPX1,GREM1,HLA-G,IL12B,IL20RB,INHBA,LGR4,LRRC32,PAWR,PIK3AP1,PPM1B,PPP3CB,PRDM1,PRNP,PTPRJ,SLIT2,SOX9,TGFB2,TGFB3,THBS1,THOC1,TNFRSF13B,TNFSF4,VSIG4
GO:0071356	cellular response to tumor necrosis factor	0.0004005111	0.01467135	16	78	COMMD7,DAB2IP,EDN1,GATA3,HAS2,HYAL1,IL18BP,IL8,KLF2,MAPK9,PID1,TDGF1,TNFRSF1B,TNFSF11,TNFSF18,ZFAND6
GO:0043408	regulation of MAPK cascade	0.0004011789	0.01464443	90	492	ACKR3,ADCYAP1,ADORA2B,ADRA1B,ADRA2C,ADRB2,ANKRD62,APC,ARAF,BMP7,BMPER,CDH2,CNKSR3,CTGF,DAB2IP,DACT1,DRD2,DUSP1,DUSP10,DUSP16,DUSP4,DUSP6,EDN1,EGF,EGFR,EPHB1,ERBB4,F2R,FKTN,FOXO1,FZD7,GRM1,GRM4,HGF,HIPK2,ID1,IGFBP3,ITGB1BP1,KDR,KIDINS220,KITLG,KL,KLF4,LEP,MAP3K4,MAP3K9,MAP4K5,MAPK9,MECOM,MET,NGF,NRAS,NTF3,OPRM1,PAFAH1B1,PAK1,PDCD4,PIK3CG,PRKCA,PRKCE,PROK1,PROK2,PTPN11,PTPRJ,RAF1,RAP1A,RAPGEF1,RAPG…
GO:0045214	sarcomere organization	0.000402948	0.01465776	5	26	FHOD3,FOXP1,MYPN,SRF,TPM1
GO:0021783	preganglionic parasympathetic nervous system development	0.0004119984	0.01493494	6	13	EGR2,HES1,NAV2,PHOX2A,PLXNA4,TFAP2A
GO:0038179	neurotrophin signaling pathway	0.0004423034	0.01581386	51	280	ADCY1,ADCY7,ADCYAP1,ARHGEF1,ARHGEF3,ATF1,BCL2L11,CALM2,CD28,CREB1,DUSP4,DUSP6,EGF,EGFR,ERBB4,FGF1,FGF5,FOXO1,FOXO3,HBEGF,IRS2,ITPR1,KIDINS220,KITLG,KL,MAGI2,MEF2C,NET1,NFKB1,NGF,NRAS,PDE1C,PHLPP1,PIK3CD,PIK3R1,PRKCA,PRKCE,PTPN11,RAF1,RALA,RAP1A,RAPGEF1,RAPGEF2,RHOA,RIPK2,SH3GL2,TIAM2,TNRC6A,TNRC6C,TRIO,VAV3
GO:2000027	regulation of organ morphogenesis	0.0004487238	0.01598866	35	139	APC,BASP1,BCL2,BCOR,BMP7,CITED1,CITED2,CSF1,DKK1,EDN1,FGF1,GATA3,GDNF,GREM1,HES1,HGF,HNF1B,IFNG,LGR4,LHX1,MAGI2,MED1,MET,MMP20,NOG,NTN4,PTK7,RBPJ,ROR2,RUNX2,RXRA,SOX9,TBX2,TFAP2A,TNFRSF11B
GO:0009725	response to hormone stimulus	0.0004603734	0.01629254	107	706	ADCY1,ADCY7,ADCYAP1,ADM,AKR1C2,ARNT2,ARSB,ATP6V0D2,ATP6V0E2,BCL2,BDH1,BID,BMP6,BMP7,CALM2,CD55,CITED1,CITED2,COL1A1,CPN1,CRYAA,CTGF,DUSP1,EDN1,EGFR,EGR2,EIF4G1,EP300,ETS1,FER,FGF1,FGF5,FOS,FOXO1,FOXO3,GALP,GATA3,GCNT1,GHSR,GNAI1,GNB4,GNG12,GRB10,HMGCS1,HNF4G,HNMT,IGFBP1,INHBA,INSIG2,IRS2,KL,LEP,LPIN1,MAX,MED1,MEF2C,MKKS,MSX2,MTUS1,NGF,NR2F1,NR3C1,NRAS,NRF1,PAK1,PAM,PAPPA,PGRMC2,PID1,PIK3C3,PIK3R1…
GO:0035162	embryonic hemopoiesis	0.0004685865	0.01652717	8	25	GATA3,KDR,KITLG,MED1,RUNX1,TAL1,TNRC6C,TPO
GO:0010638	positive regulation of organelle organization	0.0004783117	0.01681338	42	251	ACTR3C,APC,BAIAP2L1,BCL2,BCL2L11,BID,BRD7,CD28,CTGF,DLG1,EDN1,EED,EGF,FER,FMN1,HAX1,ITGB1BP1,JARID2,LPIN1,MYB,NCK1,NCK2,NIPBL,NTF3,PAK1,PHF19,PPARGC1A,PPP3CC,PRKCE,RB1,RHOA,SMC5,SNAI2,SORBS3,TACR1,TAL1,TNFSF10,TPM1,WNT11,YWHAG,YWHAH,YWHAZ
GO:1901701	cellular response to oxygen-containing compound	0.0004859823	0.01696875	109	644	ABCA1,ABL2,ADCY1,ADCY7,AKR1C2,AQP9,ATP6V0D2,ATP6V0E2,BLM,CD180,CEBPB,COL1A1,COL3A1,COL4A1,COL5A2,COLEC12,CSF2,CYP24A1,CYP26A1,CYP26B1,DAB2IP,DNMT3A,EGFR,EGR2,EIF4G1,ETS1,FANCC,FER,FGF1,FGF5,FOS,FOXO1,FOXO3,FZD7,GHSR,GNB4,GNG12,GPX1,GPX3,GRB10,GRIK5,HBB,HMGCS1,IFNG,IGFBP1,IGFBP5,IL12B,IL15,IL18BP,IL8,INHBA,IPO5,IRS2,KL,KLF2,LEP,LPIN1,MAPK9,MAX,MEF2C,MLC1,MSX2,MTUS1,NET1,NRAS,PAK1,PDE3A,PDE4D,PDGFC…
GO:0002761	regulation of myeloid leukocyte differentiation	0.000490654	0.01707476	19	88	APC,CSF1,HAX1,IFNG,IL12B,IL17A,INHBA,INPP4B,JUN,KITLG,LRRC17,PIK3R1,PPARGC1B,PRKCA,RB1,RUNX1,TAL1,TNFSF11,ZNF675
GO:0031175	neuron projection development	0.0005001247	0.01734652	129	596	ABL2,ABLIM1,ABLIM2,ABLIM3,ADCY1,ADCYAP1,ADM,ALCAM,ANK2,APBB2,APC,ARHGEF28,ATXN10,BCL2,BLOC1S5,BLOC1S6,BMP7,BMPR1B,CCDC64,CHN1,COBL,COL3A1,COL4A1,COL4A2,COL5A1,COL5A2,COL6A3,CREB1,CRMP1,CXCL12,DAB2IP,DACT1,DCLK1,DLG1,DOCK1,DPYSL3,DRD2,DRGX,DST,EFNA5,EGFR,EGR2,ENAH,EPHB1,EXT1,FOXP1,FZD7,GAP43,GATA3,GBX2,GDNF,GFRA1,GLI3,GPM6A,GPRIN1,HMGB1,HSPA8,ITGA2,JUN,KIDINS220,KLF7,LAMA2,LGI1,LHX1,LHX9,MAPK9,MET…
GO:0061008	hepaticobiliary system development	0.0005280387	0.01825405	20	90	AK4,ARID5B,BDH1,CITED2,COBL,E2F7,HES1,HGF,HMGCS1,HNF1B,JARID2,JUN,MAN2A1,MED1,MET,NIPBL,RPGRIP1L,RUNX1,SOX9,TGFBR3
GO:1900408	negative regulation of cellular response to oxidative stress	0.0005637655	0.0191717	3	11	HGF,HSPB1,MET
GO:0051496	positive regulation of stress fiber assembly	0.0005888036	0.01989356	8	29	CTGF,ITGB1BP1,PAK1,RHOA,SORBS3,TACR1,TPM1,WNT11
GO:0043069	negative regulation of programmed cell death	0.000605646	0.02039659	105	664	ADAMTS20,AMIGO2,APBB2,APC,ARAF,AREL1,ARNT2,ATG5,BARD1,BCL10,BCL2,BCL2A1,BIRC2,BIRC3,BIRC6,BMP7,CAST,CEBPB,CHST11,CITED1,CITED2,CRYAA,CXCL12,DAD1,EDN1,EGFR,EGR2,ERBB4,F2R,FOXO1,GATA3,GDNF,GLI3,GPI,GPX1,HGF,HIGD1A,HIPK2,HNF1B,HSPB1,IER3,IRS2,IVNS1ABP,JUN,KDR,KITLG,LEP,MALT1,MDM4,MECOM,MED1,MEF2C,MET,MSX2,MYO18A,MYOCD,NFKB1,NGF,NOG,NRAS,NTF3,PDE3A,PIK3CG,PIK3R1,PPARGC1A,PRKCA,PRKCQ,PRNP,PROC,PROK2,P…
GO:0001889	liver development	0.0006067833	0.02036919	19	88	AK4,ARID5B,BDH1,CITED2,COBL,E2F7,HES1,HGF,HMGCS1,HNF1B,JARID2,JUN,MAN2A1,MED1,MET,RPGRIP1L,RUNX1,SOX9,TGFBR3
GO:0051249	regulation of lymphocyte activation	0.0006233866	0.02085947	52	307	ADK,AHR,BCL10,BCL2,BLM,BLOC1S6,CBLB,CD28,CD47,CD83,DLG1,GATA3,GLI3,HES1,HLA-G,ICOS,IFNG,IL12A,IL12B,IL15,IL20RB,INHBA,IRS2,LRRC32,MALT1,MEF2C,MYB,NCK1,NCK2,NFATC2,PAK1,PAWR,PIK3R1,PRDM1,PRKCQ,PRNP,PTPN11,RIPK2,RNF41,SART1,SIRPG,TACR1,THOC1,TNFRSF13B,TNFSF11,TNFSF14,TNFSF18,TNFSF4,VAV3,VSIG4,YES1,ZP4
GO:0007411	axon guidance	0.0006260332	0.02088111	84	361	ABL2,ABLIM1,ABLIM2,ABLIM3,ALCAM,ANK2,APBB2,BMP7,BMPR1B,CHN1,COL3A1,COL4A1,COL4A2,COL5A1,COL5A2,COL6A3,CREB1,CRMP1,CXCL12,DLG1,DOCK1,DPYSL3,DRGX,EFNA5,EGFR,EGR2,ENAH,EPHB1,EXT1,FOXP1,GAP43,GATA3,GBX2,GDNF,GFRA1,GLI3,HSPA8,ITGA2,KLF7,LAMA2,LGI1,LHX1,LHX9,MET,MYH9,MYO10,NCK1,NCK2,NOG,NRAS,NRP2,NRXN3,NTF3,NTN4,OTX2,PAK1,PLXNA4,PLXNC1,PLXND1,PRKCQ,PRNP,PTPN11,PTPRM,RAF1,RGMB,RHOA,RHOB,ROBO2,ROCK1,RUNX…
GO:0051169	nuclear transport	0.0006416487	0.0213338	36	222	ABRA,ARNTL,ATXN1,CBLB,CITED1,DUSP16,EGF,EGR2,F2R,HES1,IFNG,IPO5,IPO7,IPO9,JUN,MALT1,MLXIP,NEMF,NUP155,NUP160,NXT1,PIK3R1,PPP3CB,PRICKLE1,PRL,RSRC1,SMURF1,SPTBN1,SRRM1,TCF7L2,TGFB2,TGFB3,THOC1,TOB1,TRPS1,U2AF1
GO:0014812	muscle cell migration	0.0006600353	0.02187546	3	12	DDR1,ITGB1BP1,MET
GO:0060395	SMAD protein signal transduction	0.0006676389	0.02205744	8	17	BMP6,BMP7,CITED1,FOS,HIPK2,JUN,MAGI2,T
GO:0048534	hematopoietic or lymphoid organ development	0.0006689995	0.02203266	70	447	APC,BCL2,BCL2L11,BLM,CD28,CITED2,CSF1,CSF2,DOCK2,EPAS1,FLI1,FOXL1,FOXP1,FST,FZD7,GATA3,GLI3,HES1,HIPK2,IFNG,IL12B,IL15,INHBA,ITGA4,JAG1,JAG2,JARID2,JUN,KDR,KITLG,KLF2,KLF4,KLF6,LRRC17,MALT1,MECOM,MED1,MEF2C,MLF1,MYB,MYH9,PAFAH1B1,PICALM,PIK3CD,PIK3R1,PIP4K2A,PPP3CB,PRG4,RAG2,RB1,RBPJ,RTKN2,RUNX1,RUNX2,SATB1,SMAD5,SOX4,SRF,TAL1,TCEA1,TGFB2,TGFBR3,THEMIS,TIPARP,TNFSF11,TNRC6C,TPO,ZFAT,ZFP36L1,ZFP36…
GO:0030194	positive regulation of blood coagulation	0.0006906716	0.02253316	4	19	F2,F2R,F3,THBS1
GO:0033043	regulation of organelle organization	0.0006922248	0.02251348	95	600	ABL2,ACTR3C,ANAPC1,APC,ARAP1,ARHGEF5,AXIN2,BAIAP2L1,BCL2,BCL2L11,BCOR,BID,BMP7,BRD7,BUB1,CAMK2D,CAPZA2,CAV2,CCNF,CD28,CDK5RAP2,CENPE,CENPF,CLIC4,CSF2,CTCF,CTGF,CXCL12,DLC1,DLG1,DST,EDN1,EED,EFNA5,EGF,FER,FHOD3,FMN1,GATA3,GOLPH3,GPX1,GRIK5,GSN,HAX1,HDAC8,HGF,ITGB1BP1,IWS1,JARID2,KIF20B,LPIN1,MALSU1,MCPH1,MEF2C,MYB,MYOCD,NCK1,NCK2,NIPBL,NTF3,OPA1,PAK1,PAM,PHF19,PID1,PKHD1,PLEKHH2,PPARGC1A,PPP3CC,PR…
GO:0050901	leukocyte tethering or rolling	0.0006984825	0.02257634	5	11	GCNT1,GOLPH3,LEP,ROCK1,SELPLG
GO:0016137	glycoside metabolic process	0.0006995988	0.02254263	4	14	ABHD10,AKR1C2,CBR4,NAGA
GO:0045055	regulated secretory pathway	0.000712184	0.02287754	8	32	ADORA3,ANXA3,PIK3CD,PIK3CG,RASGRP1,RIMS1,TMED10,YWHAZ
GO:0090030	regulation of steroid hormone biosynthetic process	0.0007159888	0.02292921	5	13	ATP1A1,BMP5,BMP6,DKK3,NR3C1
GO:0051492	regulation of stress fiber assembly	0.0007191549	0.02296017	11	42	ARAP1,CTGF,DLC1,ITGB1BP1,PAK1,RHOA,ROCK1,SORBS3,TACR1,TPM1,WNT11
GO:0043588	skin development	0.0007328047	0.02304362	51	279	ALX4,APC,ATP2C1,BARX2,BCL2,CALML5,CASP14,CLIC4,COL1A1,COL3A1,COL5A1,COL5A2,CTGF,DACT2,DKK1,EDAR,EGFR,EVPL,FST,HES1,IGFBP5,INHBA,JAG1,JAG2,KLF4,KLK5,LAMB3,LAMC2,LCE3E,LCE5A,LRP4,MED1,MREG,MSX2,NTF3,POU3F2,PPARD,RBPJ,RUNX1,RUNX3,SATB1,SOX9,SRF,TCF7L1,TCF7L2,TFAP2A,TFAP2C,TGFB2,TP63,UGCG,YAP1
GO:0038093	Fc receptor signaling pathway	0.0007576219	0.02375247	45	221	BCL10,CALM2,CD28,CREB1,DOCK1,EGF,EGFR,ERBB4,FCGR1B,FER,FGF1,FGF5,FOS,FOXO1,FOXO3,HBEGF,IRS2,ITPR1,JUN,KITLG,KL,MALT1,MAP2K4,MAPK9,MYO10,NCK1,NFATC2,NFKB1,NRAS,PAK1,PHLPP1,PIK3CD,PIK3R1,PLD2,PPP3CB,PRKCE,PRKCQ,PTPN11,RAF1,RASGRP1,TMEM189-UBE2V1,TNRC6A,TNRC6C,VAV3,YES1
GO:0002526	acute inflammatory response	0.0007641345	0.02388492	10	63	B4GALT1,CEBPB,F2,F3,FN1,GATA3,KL,MBL2,TACR1,TNFSF4
GO:0048486	parasympathetic nervous system development	0.0007762454	0.02419105	7	15	EGR2,GDNF,HES1,NAV2,PHOX2A,PLXNA4,TFAP2A
GO:0034637	cellular carbohydrate biosynthetic process	0.0007926297	0.02455506	9	44	B4GALT1,COLGALT2,CSGALNACT2,EXT1,HAS2,IMPA2,LEP,NANS,UGP2
GO:0007015	actin filament organization	0.0008110056	0.0249761	30	124	ABL2,ACTN1,ACTR3C,ARAP1,BCL2,CLRN1,COBL,CRYAA,DLG1,DPYSL3,ENAH,FHOD3,FMN1,GHSR,GSN,MICAL2,MICAL3,MSRB2,MYO1B,NCK1,NCK2,NEBL,NEDD9,PAWR,PHACTR1,PPARGC1B,PREX1,RHOA,SORBS1,SRF
GO:0045682	regulation of epidermis development	0.0008279948	0.02542431	12	46	AQP3,FST,HES1,INHBA,MED1,MSX2,NAB1,NCOA3,ROCK1,TFAP2C,TGFB2,TP63
GO:0001819	positive regulation of cytokine production	0.0008612006	0.02636638	36	248	ADCYAP1,ADORA2B,AFAP1L2,BCL10,C3,CD83,CSF2,EP300,GATA3,HLA-G,HSPB1,IFNG,IL12A,IL12B,IL15,IL17A,IL17B,IL20RB,LEP,LSM14A,MALT1,MAPK9,NFKB1,NLRP2,PDE4D,POLR3D,PRKCQ,RIPK2,SULF2,TBC1D23,THBS1,TLR5,TNFSF4,TRIM32,WNT11,ZBP1
GO:0014070	response to organic cyclic compound	0.0008673256	0.02647626	93	605	ABAT,ABCC2,ADCYAP1,ADM,ADRA1B,AQP3,AQP9,ARNT2,ARSB,AXIN2,BCL2,BDH1,BID,BLM,BMP6,BMP7,CALM2,CD83,CITED1,CITED2,COL1A1,CPN1,CRYAA,CTGF,CYP24A1,DRD2,DUSP1,DUSP6,EDN1,EGFR,EGR2,EP300,ETS1,FOS,GATA3,GNAL,GNAT3,GSN,HMGCS1,HNF4G,HNMT,IGFBP5,IL15,INHBA,JUN,LEP,MED1,MEF2C,MLC1,MSX2,NDUFS4,NFIA,NGF,NR2F1,NR3C1,NRAS,NRF1,OPRM1,PAM,PAPPA,PDE3A,PDE4D,PGRMC2,PPARD,PPARGC1B,PPP2R2A,PRKCE,PRL,RAP1A,RAPGEF1,RAPGE…
GO:0043407	negative regulation of MAP kinase activity	0.0008981099	0.02725659	15	66	BMP7,DAB2IP,DUSP1,DUSP10,DUSP16,DUSP4,DUSP6,PDCD4,PRKCA,PTPRJ,RGS3,RGS4,SPRY4,STK38,ZNF675
GO:0002764	immune response-regulating signaling pathway	0.0009218708	0.02789661	68	395	ATF1,BCL10,BCL2,BIRC2,BIRC3,CALM2,CD28,COLEC12,CREB1,DMBT1,DOCK1,DUSP4,DUSP6,EGF,EGFR,ENAH,ERBB4,FAM105B,FCGR1B,FER,FGF1,FGF5,FOS,FOXO1,FOXO3,GATA3,HBEGF,HLA-G,IL20RB,IRS2,ITPR1,JUN,KITLG,KL,LRRC32,LSM14A,MALT1,MAP2K4,MAPK9,MEF2C,MYO10,NCK1,NFATC2,NFKB1,NRAS,PAK1,PDE4D,PHLPP1,PIK3AP1,PIK3C3,PIK3CD,PIK3R1,PIK3R4,PLD2,PPP3CB,PRKCE,PRKCQ,PTPN11,RAF1,RASGRP1,RIPK2,THEMIS,TLR5,TMEM189-UBE2V1,TNRC6A,TN…
GO:0006959	humoral immune response	0.0009224526	0.02783354	18	91	BCL2,C3,C4BPA,CCR6,CD28,CD55,CD83,DMBT1,FCN2,GATA3,GPI,IFNG,LY86,MBL2,MEF2C,MMP7,RBPJ,VSIG4
GO:0014068	positive regulation of phosphatidylinositol 3-kinase cascade	0.0009355503	0.02814739	11	47	ADORA3,F2,F2R,HAX1,HGF,KDR,PIK3AP1,PPARD,SOX9,TGFB2,UBE3A
GO:0031954	positive regulation of protein autophosphorylation	0.0009564809	0.02861221	4	14	GREM1,NGF,RAP2B,VEGFC
GO:0016482	cytoplasmic transport	0.0009649944	0.0287024	80	587	ABRA,ADRB2,AKTIP,ARNTL,ATXN1,BID,BLOC1S5,BLOC1S6,CBLB,CCDC64,CITED1,DRD2,DST,DUSP16,EEA1,EGF,EGR2,ERGIC1,F2R,GOLGA4,GOLPH3,GOPC,HES1,IFNG,IPO5,IPO7,IPO9,ITPR1,JUN,KIDINS220,MAGI2,MALT1,MAPK9,MLXIP,NEMF,NUP155,NUP160,NXT1,PEX2,PIK3C3,PIK3R1,PPP3CB,PRICKLE1,PRKCE,PRL,RAB12,RGPD4,RHOB,RPL11,RPLP1,RPS15A,RPS29,RSRC1,SLC8A1,SLC8A3,SMURF1,SNX16,SNX27,SPCS3,SPTBN1,SRP19,SRP54,SRP9,SRRM1,SSR3,STX17,TCF7L…
GO:0019218	regulation of steroid metabolic process	0.000966877	0.02867669	13	69	ATP1A1,BMP5,BMP6,DKK3,FGF1,IFNG,INSIG2,LEP,NFKB1,NR3C1,PEX2,SCAP,SNAI2
GO:0048729	tissue morphogenesis	0.001020261	0.03008905	97	481	ADM,B4GALT1,BCL10,BCL2,BMP7,CITED1,CITED2,CLIC4,COBL,COL5A1,CSF1,CXCL12,DDR1,DKK1,DLC1,DLG1,DST,EDN1,EGF,EGFR,ENAH,FGF1,FKBP1A,FOXD1,FST,GATA3,GBX2,GCNT1,GDNF,GLI3,GREM1,HBEGF,HECTD1,HES1,HHIP,HNF1B,IGFBP5,INHBA,IRX3,JAG1,JAG2,KDR,KLF4,LGR4,LHX1,MED1,MEF2C,MET,MKKS,MSX2,MYF6,NCOA3,NOG,NR3C1,OPA1,PAK1,PARD3,PLXND1,PODXL,PPP1CB,PRICKLE1,PTK7,RBPJ,RSPO3,RUNX1,RUNX3,RXRA,SALL1,SEMA3A,SEMA3C,SEMA5A,SE…
GO:0007265	Ras protein signal transduction	0.001023863	0.03011022	24	140	ARHGAP5,ARHGEF1,ARHGEF3,CDH13,GRAP,NGF,NRAS,PLD1,RAF1,RALA,RAP1A,RAP2B,RAPGEF1,RAPGEF2,RAPGEF6,RASGRP1,RB1,RHOA,RHOB,ROCK1,ROPN1B,RREB1,RSU1,ULK1
GO:0007409	axonogenesis	0.001026143	0.03009251	106	454	ABL2,ABLIM1,ABLIM2,ABLIM3,ADCY1,ALCAM,ANK2,APBB2,APC,ARHGEF28,BCL2,BMP7,BMPR1B,CHN1,COBL,COL3A1,COL4A1,COL4A2,COL5A1,COL5A2,COL6A3,CREB1,CRMP1,CXCL12,DCLK1,DLG1,DOCK1,DPYSL3,DRD2,DRGX,DST,EFNA5,EGFR,EGR2,ENAH,EPHB1,EXT1,FOXP1,FZD7,GAP43,GATA3,GBX2,GDNF,GFRA1,GLI3,HSPA8,ITGA2,KLF7,LAMA2,LGI1,LHX1,LHX9,MET,MYH9,MYO10,NCK1,NCK2,NOG,NPTX1,NRAS,NRP2,NRXN3,NTF3,NTN4,NTNG1,NTNG2,OTX2,PAFAH1B1,PAK1,PARD3…
GO:0042987	amyloid precursor protein catabolic process	0.001032924	0.03020652	3	11	FKBP1A,GSAP,TMED10
GO:0051130	positive regulation of cellular component organization	0.001065608	0.03098871	101	567	ABL2,ACTR3C,ADCYAP1,AHR,APC,ARAP1,ARHGEF5,ATAD1,AXIN2,BAIAP2L1,BAMBI,BCL2,BCL2L11,BID,BIN1,BMP5,BMP7,BRD7,C3,CAMK1D,CD28,CD47,CLRN1,COBL,COL1A1,CSF2,CTGF,DAB2IP,DLG1,DOCK2,DPYSL3,DRD2,EDN1,EED,EGF,EPHB1,FER,FMN1,FNBP1L,GDNF,GPM6A,GREM1,HAX1,HNF1B,HYAL1,ITGB1BP1,JARID2,KDR,KIDINS220,LPIN1,MAGI2,MAPK9,MBL2,MYB,NCK1,NCK2,NEDD4L,NGF,NIPBL,NRXN3,NTF3,PAFAH1B1,PAK1,PHF19,PIK3R1,PPARGC1A,PPP3CC,PRKCE,PT…
GO:0007160	cell-matrix adhesion	0.001067451	0.03095608	19	97	ACTN1,BCL2,BCL2L11,COL3A1,CTGF,DDR1,DLC1,FN1,ITGA2,ITGA6,ITGA8,ITGB1BP1,ITGB6,MUC4,PTPRK,RAPH1,RHOA,SORBS1,SRF
GO:0032233	positive regulation of actin filament bundle assembly	0.001105234	0.0317869	8	33	CTGF,ITGB1BP1,PAK1,RHOA,SORBS3,TACR1,TPM1,WNT11
GO:0050820	positive regulation of coagulation	0.001114243	0.03195796	4	21	F2,F2R,F3,THBS1
GO:0002694	regulation of leukocyte activation	0.001116887	0.03194603	56	350	ADK,ADORA2B,ADORA3,AHR,BCL10,BCL2,BLM,BLOC1S6,CBLB,CD28,CD47,CD83,DLG1,FER,GATA3,GLI3,HES1,HLA-G,ICOS,IFNG,IL12A,IL12B,IL15,IL20RB,INHBA,IRS2,LRRC32,MALT1,MEF2C,MYB,NCK1,NCK2,NFATC2,PAK1,PAWR,PIK3R1,PRDM1,PRKCQ,PRNP,PTPN11,RIPK2,RNF41,SART1,SIRPG,TACR1,THBS1,THOC1,TNFRSF13B,TNFSF11,TNFSF14,TNFSF18,TNFSF4,VAV3,VSIG4,YES1,ZP4
GO:0022407	regulation of cell-cell adhesion	0.001124905	0.03208745	19	80	BMP7,CD47,CITED2,EFNA5,FXYD5,HAS2,ITGA6,KLF4,MUC22,MYO10,PODXL,PRKCA,PRKCQ,PRKG1,SIRPG,SNAI2,TBX18,TNFSF11,UBASH3B
GO:0050778	positive regulation of immune response	0.001127674	0.03207879	63	420	ATF1,BCL10,BCL2,BIRC2,BIRC3,C3,C4BPA,CD28,CD55,COLEC12,CREB1,CRTAM,DMBT1,DOCK1,DUSP4,DUSP6,ENAH,FAM105B,FCN2,FOS,GATA3,HLA-B,HLA-C,HLA-F,HLA-G,IL12A,IL12B,IL15,ITPR1,JUN,LRRC32,LSM14A,MALT1,MAP2K4,MAPK9,MBL2,MEF2C,MYO10,NCK1,NFATC2,NFKB1,PAK1,PDE4D,PIK3AP1,PIK3C3,PIK3CD,PIK3R1,PIK3R4,PLD2,POLR3D,PRKCE,PRKCQ,RIPK2,SH2D1B,TGFB2,THEMIS,TLR5,TMEM189-UBE2V1,TNFSF4,VAV3,VSIG4,YES1,ZP4
GO:0072112	glomerular visceral epithelial cell differentiation	0.001144905	0.03248046	4	14	BASP1,IQGAP1,MAGI2,PODXL
GO:0002244	hematopoietic progenitor cell differentiation	0.001172204	0.03307516	14	50	BCL2,CITED2,FLI1,FST,GATA3,INHBA,MED1,MLF1,PIP4K2A,RUNX1,SOX4,SRF,TAL1,ZFAT
GO:0042326	negative regulation of phosphorylation	0.001199525	0.03366409	43	243	APC,ATXN1,BDKRB1,BIRC3,BMP7,CAMK2N2,CNKSR3,DAB2IP,DKK1,DUSP1,DUSP10,DUSP16,DUSP4,DUSP6,GADD45A,GRB10,GREM1,HSPB1,IGFBP3,INHBA,ITGB1BP1,JUN,MYOCD,NCK1,NOG,NTF3,PDCD4,PDE4D,PID1,PRKCA,PRNP,PTPRJ,RB1,RGS3,RGS4,SLIT2,SPRY4,STK38,TRIB1,TRIB2,UBASH3B,YWHAG,ZNF675
GO:0032880	regulation of protein localization	0.001203609	0.03368814	74	442	AAK1,ADCYAP1,APC,ASTN2,ATG5,AXIN2,BAMBI,BARD1,BCL2,BCL2L11,BID,BMP6,BMP7,CRTAM,DAB2IP,DACT1,DISP1,DLG1,DPH3,DRD2,DYRK2,EDAR,EGF,EGFR,ERBB4,F2R,FZD7,GATA3,GLI3,GOLPH3,GOPC,GREM1,HDAC8,IFNG,IL12B,IPO5,ITGB1BP1,LEP,LGR4,LRRC32,LYPLAL1,MED1,MYO18A,NEDD4L,NLRP2,OPRM1,PAM,PICALM,PID1,PIK3C3,PIK3R1,PPM1B,PPP2R5A,PPP3CC,PTPN11,RB1,RHOA,SNAI2,SORBS1,SOX4,TCF7L2,TGFB2,TGFB3,TNFSF14,TNFSF15,TNFSF4,UACA,UBR5…
GO:0042982	amyloid precursor protein metabolic process	0.001210413	0.0336979	4	15	DLG1,FKBP1A,GSAP,TMED10
GO:0048545	response to steroid hormone stimulus	0.001212941	0.03367847	55	313	ADCYAP1,ADM,ARNT2,ARSB,BCL2,BDH1,BID,BMP6,BMP7,CALM2,CITED1,CITED2,COL1A1,CPN1,CRYAA,CTGF,DUSP1,EDN1,EGFR,EP300,ETS1,FOS,GATA3,HNF4G,HNMT,MED1,MSX2,NGF,NR2F1,NR3C1,NRAS,NRF1,PAM,PAPPA,PGRMC2,PPARD,PPARGC1B,PRL,RHOA,RXRA,SDC1,SLIT2,SLIT3,SOX30,STRN3,TACR1,TACR3,TBL1X,TGFB2,TGFB3,THBS1,TNFRSF11B,TYMS,URI1,WNT7A
GO:0043066	negative regulation of apoptotic process	0.001213666	0.03360921	103	657	ADAMTS20,AMIGO2,APBB2,APC,ARAF,AREL1,ARNT2,ATG5,BARD1,BCL10,BCL2,BCL2A1,BIRC2,BIRC3,BIRC6,BMP7,CAST,CEBPB,CHST11,CITED1,CITED2,CRYAA,CXCL12,DAD1,EDN1,EGFR,EGR2,ERBB4,F2R,FOXO1,GATA3,GDNF,GLI3,GPI,GPX1,HGF,HIGD1A,HIPK2,HNF1B,HSPB1,IER3,IRS2,IVNS1ABP,JUN,KDR,KITLG,LEP,MALT1,MDM4,MED1,MEF2C,MSX2,MYO18A,MYOCD,NFKB1,NGF,NOG,NRAS,NTF3,PDE3A,PIK3CG,PIK3R1,PPARGC1A,PRKCA,PRKCQ,PRNP,PROC,PROK2,PSMB6,PSMD2…
GO:0043549	regulation of kinase activity	0.001228197	0.03392163	98	688	ADCY1,ADCY7,ADCYAP1,ADORA2B,ADRA2C,ADRB2,AFAP1L2,APC,ARAF,AXIN2,BLM,BMP7,CAMK2N2,CCNL1,CENPE,CNTD2,CSF1,DAB2IP,DLG1,DRD2,DUSP1,DUSP10,DUSP16,DUSP4,DUSP6,EDEM1,EDN1,EGF,EGFR,ERBB4,F2R,FKBP14,GADD45A,GREM1,GRM1,GRM4,HGF,HSPB1,IGFBP1,IL8,IQGAP1,IRS2,ITGB1BP1,KIDINS220,KITLG,KLF4,MALT1,MAP3K4,MAP3K9,MAP4K5,MCPH1,MET,MYOCD,NCK1,NCK2,NGF,NRAS,NTF3,PAK1,PDCD4,PDGFC,PIK3CG,PIK3R1,PPP2R5A,PRKCA,PROK1,PROK…
GO:0070849	response to epidermal growth factor stimulus	0.001233262	0.03397165	6	21	DAB2IP,EGFR,MED1,SNAI2,SOX9,TDGF1
GO:0000902	cell morphogenesis	0.001238878	0.03403654	151	779	ABL2,ABLIM1,ABLIM2,ABLIM3,ADCY1,AKIP1,ALCAM,ANK2,APBB2,APC,ARHGEF28,ASAP1,BASP1,BBIP1,BCL2,BMP7,BMPR1B,CHN1,CITED1,CLIC4,COBL,COL3A1,COL4A1,COL4A2,COL5A1,COL5A2,COL6A3,CREB1,CRMP1,CRYAA,CXCL12,DAB2IP,DACT1,DACT2,DCLK1,DKK1,DLG1,DOCK1,DPYSL3,DRD2,DRGX,DST,EFNA5,EGFR,EGR2,ENAH,EPHB1,EXT1,FER,FN1,FOXP1,FRMD6,FZD7,GAP43,GATA3,GBX2,GDNF,GFRA1,GLI3,GPM6A,GREM1,GSN,HAS2,HES1,HGF,HSPA8,ID1,IQUB,ITGA2,KIA…
GO:0045745	positive regulation of G-protein coupled receptor protein signaling pathway	0.001245273	0.03412244	6	17	ARRDC3,C3,CAV2,DRD2,F2,KLK5
GO:0045859	regulation of protein kinase activity	0.001256292	0.03433426	91	650	ADCY1,ADCY7,ADCYAP1,ADORA2B,ADRA2C,ADRB2,AFAP1L2,APC,ARAF,AXIN2,BLM,BMP7,CAMK2N2,CCNL1,CENPE,CNTD2,CSF1,DAB2IP,DLG1,DRD2,DUSP1,DUSP10,DUSP16,DUSP4,DUSP6,EDEM1,EDN1,EGF,EGFR,F2R,FKBP14,GADD45A,GREM1,GRM1,GRM4,HGF,HSPB1,IGFBP1,IL8,IQGAP1,ITGB1BP1,KIDINS220,KITLG,MALT1,MAP3K4,MAP3K9,MAP4K5,MET,MYOCD,NCK1,NCK2,NGF,NRAS,NTF3,PAK1,PDCD4,PDGFC,PIK3CG,PRKCA,PROK1,PROK2,PTPN11,PTPRJ,RAF1,RAP1A,RAP2B,RAPGE…
GO:0031347	regulation of defense response	0.001269943	0.03461672	65	466	ADCYAP1,ADORA2B,ADORA3,ATF1,BCL10,BIRC2,BIRC3,C3,C4BPA,CD28,CD47,CD55,COLEC12,CREB1,CRTAM,DMBT1,DOCK2,DUSP10,DUSP4,DUSP6,FAM105B,FOS,GATA3,GHSR,GPX1,IER3,IFNAR2,IFNG,IL12A,IL12B,IL15,IL17A,IL17B,IL20RB,JAK1,JUN,KLF4,LRRC32,LSM14A,MAP2K4,MAPK9,MED1,MEF2C,NCR1,NFKB1,PIK3AP1,PIK3C3,PIK3CG,PIK3R4,POLR3D,PPM1B,PRKCA,PRKCE,PTPN1,PTPN11,RIPK2,SH2D1B,TBC1D23,TLR5,TMEM189-UBE2V1,TNFRSF1B,TNFSF11,TNFSF4,UA…
GO:0052547	regulation of peptidase activity	0.001283446	0.03489369	50	344	BCL2L11,BIRC2,BIRC3,BIRC6,C3,CAST,COL6A3,CRYAA,CST4,CST7,CTGF,DAP,DLC1,DNAJB6,F2R,F3,FN1,GPI,GPX1,HGF,HMGB1,IFT57,KLF4,MAPK9,NGF,NLRP2,NRD1,PSME4,RAF1,RHOA,SERPINB1,SERPINB3,SERPINB6,SERPINB7,SERPIND1,SIAH2,SOX7,SPINK4,SPINT4,SPOCK1,SPOCK3,TFPI,THBS1,TNFRSF10A,TNFSF10,TNFSF14,TNFSF15,TPD52L1,UACA,WFDC3
GO:1900407	regulation of cellular response to oxidative stress	0.001300035	0.0352529	4	16	BMP7,HGF,HSPB1,MET
GO:0072311	glomerular epithelial cell differentiation	0.001311548	0.03547296	4	15	BASP1,IQGAP1,MAGI2,PODXL
GO:0016567	protein ubiquitination	0.001331492	0.03582674	73	511	ANAPC1,AREL1,ASB13,ASB2,ASB6,BARD1,BCL2,BCOR,BIRC2,BIRC6,CBLB,CCNF,CUL2,DCAF5,DCAF6,DTL,ENC1,ENSG00000270898,FANCL,FBXL7,FBXO11,FBXO31,FBXO32,GAN,HECTD1,HECW1,HECW2,HERC4,LNPEP,LNX1,MALT1,MARCH1,MARCH10,NEDD4L,NSMCE1,PJA2,PRKCQ,PSMB6,PSMD2,PSMD6,PSME4,RAB40AL,RBBP6,RNF138,RNF144B,RNF152,RNF168,RNF182,RNF19A,RNF217,RNF41,RYBP,SIAH2,SMURF1,SPOPL,TMEM189-UBE2V1,TRIM32,TRIM33,TRIML1,TRIML2,TULP4,UBE2…
GO:0044344	cellular response to fibroblast growth factor stimulus	0.001371785	0.03672163	37	183	ADCY1,ADCY7,CALM2,CD28,CREB1,CTGF,EGF,EGFR,ERBB4,FGF1,FGF12,FGF5,FOXO1,FOXO3,HBEGF,HYAL1,IL8,IRS2,ITGB1BP1,ITPR1,KITLG,KL,LHX1,NOG,NRAS,PDE1C,PHLPP1,PIK3CD,PIK3R1,PRKCA,PRKCE,PTPN11,RAF1,SNAI2,TDGF1,TNRC6A,TNRC6C
GO:0035019	somatic stem cell maintenance	0.001385269	0.03698775	14	37	APC,FZD7,HES1,NOG,RBPJ,SOX4,SOX9,TCF7L1,TCF7L2,TFAP2C,WNT7A,YAP1,ZFP36L2,ZHX2
GO:0060600	dichotomous subdivision of an epithelial terminal unit	0.001388796	0.03698732	5	10	FOXD1,PLXND1,SEMA3A,SEMA3C,TFAP2C
GO:0030097	hemopoiesis	0.001390608	0.03694134	65	405	APC,BCL2,BLM,CD28,CITED2,CSF1,CSF2,DOCK2,EPAS1,FLI1,FOXP1,FST,FZD7,GATA3,GLI3,HIPK2,IFNG,IL12B,IL15,INHBA,ITGA4,JAG1,JAG2,JUN,KDR,KITLG,KLF2,KLF4,KLF6,MALT1,MECOM,MED1,MEF2C,MLF1,MYB,MYH9,PAFAH1B1,PICALM,PIK3CD,PIK3R1,PIP4K2A,PPP3CB,PRG4,RAG2,RB1,RBPJ,RTKN2,RUNX1,RUNX2,SATB1,SMAD5,SOX4,SRF,TAL1,TCEA1,TGFB2,TGFBR3,THEMIS,TIPARP,TNFSF11,TNRC6C,TPO,ZFAT,ZFP36L1,ZFP36L2
GO:0048863	stem cell differentiation	0.001404627	0.03721905	58	247	APC,BCL2,BMP7,CITED2,CYP26A1,DIS3L2,EDN1,EP300,ERBB4,FZD7,GBX2,GDNF,GPM6A,GREM1,HAS2,HES1,HGF,HNF1B,JAG1,JARID2,KITLG,KLF4,MCPH1,MED10,MED14,MED15,MED21,MED27,MED30,MED6,MEF2C,MSX2,MYOCD,NIPBL,NOG,NRP2,PHF19,RBPJ,RUNX2,SEMA3C,SETD2,SNAI2,SOX4,SOX9,SRF,T,TAL1,TBX2,TCF7L1,TCF7L2,TFAP2A,TFAP2C,TGFB2,TGFBR3,WNT7A,YAP1,ZFP36L2,ZHX2
GO:0033692	cellular polysaccharide biosynthetic process	0.001421621	0.03757398	6	35	COLGALT2,CSGALNACT2,EXT1,HAS2,NANS,UGP2
GO:0071774	response to fibroblast growth factor stimulus	0.001465381	0.03863277	37	184	ADCY1,ADCY7,CALM2,CD28,CREB1,CTGF,EGF,EGFR,ERBB4,FGF1,FGF12,FGF5,FOXO1,FOXO3,HBEGF,HYAL1,IL8,IRS2,ITGB1BP1,ITPR1,KITLG,KL,LHX1,NOG,NRAS,PDE1C,PHLPP1,PIK3CD,PIK3R1,PRKCA,PRKCE,PTPN11,RAF1,SNAI2,TDGF1,TNRC6A,TNRC6C
GO:0048667	cell morphogenesis involved in neuron differentiation	0.001488776	0.03915068	110	484	ABL2,ABLIM1,ABLIM2,ABLIM3,ADCY1,ALCAM,ANK2,APBB2,APC,ARHGEF28,BCL2,BMP7,BMPR1B,CHN1,COBL,COL3A1,COL4A1,COL4A2,COL5A1,COL5A2,COL6A3,CREB1,CRMP1,CXCL12,DACT1,DCLK1,DLG1,DOCK1,DPYSL3,DRD2,DRGX,DST,EFNA5,EGFR,EGR2,ENAH,EPHB1,EXT1,FOXP1,FZD7,GAP43,GATA3,GBX2,GDNF,GFRA1,GLI3,HES1,HSPA8,ITGA2,KIDINS220,KLF7,LAMA2,LGI1,LHX1,LHX9,MET,MYH9,MYO10,NCK1,NCK2,NOG,NPTX1,NRAS,NRP2,NRXN3,NTF3,NTN4,NTNG1,NTNG2,OTX…
GO:0002274	myeloid leukocyte activation	0.001504749	0.03927395	16	77	ACKR2,ADORA3,ANXA3,CD93,CSF1,CSF2,DOCK2,HMGB1,IL8,JUN,PIK3CD,PIK3CG,PREX1,PRKCE,RASGRP1,YWHAZ
GO:0061564	axon development	0.001574132	0.04067806	108	469	ABL2,ABLIM1,ABLIM2,ABLIM3,ADCY1,ALCAM,ANK2,APBB2,APC,ARHGEF28,BCL2,BMP7,BMPR1B,CHN1,COBL,COL3A1,COL4A1,COL4A2,COL5A1,COL5A2,COL6A3,CREB1,CRMP1,CXCL12,DCLK1,DLG1,DOCK1,DPYSL3,DRD2,DRGX,DST,EFNA5,EGFR,EGR2,ENAH,EPHB1,EXT1,FOXP1,FZD7,GAP43,GATA3,GBX2,GDNF,GFRA1,GLI3,HSPA8,ITGA2,JUN,KLF7,LAMA2,LGI1,LHX1,LHX9,MET,MYH9,MYO10,NCK1,NCK2,NOG,NPTX1,NRAS,NREP,NRP2,NRXN3,NTF3,NTN4,NTNG1,NTNG2,OTX2,PAFAH1B1,P…
GO:0000271	polysaccharide biosynthetic process	0.001595782	0.04113571	6	36	COLGALT2,CSGALNACT2,EXT1,HAS2,NANS,UGP2
GO:0060055	angiogenesis involved in wound healing	0.001600846	0.04116461	4	10	B4GALT1,ETS1,GPX1,SRF
GO:0045445	myoblast differentiation	0.001618582	0.04151842	13	33	ASB2,EPAS1,GREM1,JAG1,MBNL1,MYOCD,RB1,RBPJ,SDC1,SRF,T,TBX2,TCF7L2
GO:2001233	regulation of apoptotic signaling pathway	0.001619833	0.04144867	29	202	ACKR3,BCL2,BCL2L11,BID,BIRC6,BMP5,CSF2,CXCL12,DAB2IP,GDNF,GPX1,HGF,HSPB1,INHBA,ITGA6,MAPK9,OPA1,PPP3CC,SIAH2,SNAI2,TCF7L2,THBS1,TNFSF10,TRAF1,TRIM32,URI1,YWHAG,YWHAH,YWHAZ
GO:0044060	regulation of endocrine process	0.001658054	0.04211699	6	27	F2R,FST,INHBA,LEP,PTPN11,RUNX1
GO:0016192	vesicle-mediated transport	0.001660341	0.04207272	120	890	AAK1,ABCA1,ACKR3,ACTN1,ADM,ADORA3,ADRB2,AKTIP,ANXA3,AP5M1,BIN1,BLOC1S5,BLOC1S6,CALM2,CAV2,CD47,CD93,CDC42SE2,COG6,COLEC12,CORO1C,CUBN,CYTH1,CYTH3,DGKD,DNER,DNM3,DOCK1,DOCK2,DRD2,DYSF,EEA1,EGF,ENSG00000170091,EPN2,ERGIC1,ERGIC2,EXOC1,F13A1,FCN2,FN1,FNBP1L,GNAI1,GOLGA4,GOLGA5,GOLPH3,GOPC,GRIA1,GSN,GULP1,HGF,HSPA8,IL8,ITPR1,LRP4,MBL2,MICAL3,MLC1,MYO10,MYO18A,NCK1,NRAS,PAK1,PICALM,PIK3C3,PIK3CD,PIK3C…
GO:0001502	cartilage condensation	0.001670349	0.04222383	9	21	ACAN,BARX2,BMP1,BMPR1B,CTGF,ROR2,SOX9,TGFB2,WNT7A
GO:0034405	response to fluid shear stress	0.001678424	0.04232547	7	23	ABCA1,CITED2,ETS1,HAS2,KLF2,MEF2C,TGFB3
GO:0006909	phagocytosis	0.001678714	0.04223078	22	139	ABCA1,ANXA3,CD47,CD93,CDC42SE2,COLEC12,CORO1C,DOCK1,FCN2,GULP1,ITPR1,MBL2,MYO10,NCK1,PAK1,PIK3R1,PLD2,PRKCE,RAB20,THBS1,VAV3,YES1
GO:0050818	regulation of coagulation	0.001714301	0.04302236	11	71	EDN1,F2,F2R,F3,PRKCA,PRKCQ,PRKG1,PROC,PTPRJ,THBS1,UBASH3B
GO:0051893	regulation of focal adhesion assembly	0.001728057	0.04326359	7	30	EFNA5,GREM1,ITGB1BP1,KDR,PTPRJ,ROCK1,THBS1
GO:0007169	transmembrane receptor protein tyrosine kinase signaling pathway	0.001731118	0.04323654	95	565	ADCY1,ADCY7,ADCYAP1,ADRB2,ARHGEF1,ARHGEF3,ARID5B,ATF1,ATP6V0D2,ATP6V0E2,BCL2L11,CALM2,CD28,CHN1,CLNK,CREB1,CTGF,DAB2IP,DDR1,DGKD,DUSP4,DUSP6,EFEMP1,EFNA5,EGF,EGFR,EIF4G1,EPHB1,ERBB2IP,ERBB4,FER,FGF1,FGF12,FGF5,FOXO1,FOXO3,GFRA1,GRB10,HBEGF,HGF,HSPB1,IGFBP1,IRS2,ITPR1,KDR,KIDINS220,KITLG,KL,MEF2C,MET,NCK2,NET1,NFKB1,NGF,NOG,NRAS,NRP2,NTF3,PDE1C,PDGFC,PDGFD,PDGFRL,PHLPP1,PIK3C3,PIK3CD,PIK3R1,PIK3R4…
GO:0070665	positive regulation of leukocyte proliferation	0.001743489	0.04344159	22	104	ADK,BCL2,BLM,CD28,CSF1,HES1,IFNG,IL12A,IL12B,IL15,IRS2,KITLG,MEF2C,NCK1,NCK2,NFATC2,PRKCQ,RIPK2,TACR1,TNFSF4,VAV3,ZP4
GO:0090330	regulation of platelet aggregation	0.001744514	0.04336363	4	10	PRKCA,PRKCQ,PRKG1,UBASH3B
GO:0048011	neurotrophin TRK receptor signaling pathway	0.001802523	0.04469915	49	277	ADCY1,ADCY7,ADCYAP1,ARHGEF1,ARHGEF3,ATF1,BCL2L11,CALM2,CD28,CREB1,DUSP4,DUSP6,EGF,EGFR,ERBB4,FGF1,FGF5,FOXO1,FOXO3,HBEGF,IRS2,ITPR1,KIDINS220,KITLG,KL,MEF2C,NET1,NFKB1,NGF,NRAS,PDE1C,PHLPP1,PIK3CD,PIK3R1,PRKCA,PRKCE,PTPN11,RAF1,RALA,RAP1A,RAPGEF1,RHOA,RIPK2,SH3GL2,TIAM2,TNRC6A,TNRC6C,TRIO,VAV3
GO:0000188	inactivation of MAPK activity	0.001810504	0.04479067	8	26	DUSP1,DUSP10,DUSP16,DUSP4,DUSP6,PRKCA,RGS3,RGS4
GO:0051336	regulation of hydrolase activity	0.001828108	0.04511926	143	996	ABHD5,ADCY1,ADCY7,ADCYAP1,AGAP1,ALS2CL,ARAP1,ARHGAP18,ARHGAP26,ARHGAP32,ARHGAP40,ARHGAP42,ARHGAP5,ARHGEF1,ARHGEF5,ASAP1,ASAP2,AXIN2,BCL2L11,BIN1,BIRC2,BIRC3,BIRC6,C3,CALM2,CAMK2D,CAST,CHN1,COL6A3,CREB1,CRYAA,CST4,CST7,CTGF,DAB2IP,DAP,DEPDC5,DGKI,DLC1,DNAJB6,DOCK1,DOCK2,DRD2,EDEM1,EFNA5,EGFR,ELFN2,F2R,F3,FKBP14,FKBP1A,FN1,GARNL3,GPI,GPX1,HGF,HMGB1,IFNG,IFT57,IGFBP1,IL8,IQGAP1,ITGB1BP1,ITPR1,JUN,KL…
GO:0045637	regulation of myeloid cell differentiation	0.001852921	0.04551646	26	158	APC,CSF1,ETS1,FOXO3,HAX1,IFNG,IL12B,IL17A,INHBA,INPP4B,JAG1,JUN,KITLG,LEP,LRRC17,MEF2C,MEIS2,PIK3R1,PPARGC1B,PRKCA,RB1,RNF41,RUNX1,TAL1,TNFSF11,ZNF675
GO:0006606	protein import into nucleus	0.001853686	0.04542836	22	95	ABRA,ARNTL,CBLB,EGF,F2R,HES1,IFNG,IPO5,IPO7,IPO9,JUN,NUP155,PIK3R1,PPP3CB,PRICKLE1,PRL,SPTBN1,TCF7L2,TGFB2,TGFB3,TOB1,TRPS1
GO:0060548	negative regulation of cell death	0.001855686	0.04537087	109	693	ADAMTS20,AMIGO2,APBB2,APC,ARAF,AREL1,ARNT2,ATG5,BARD1,BCL10,BCL2,BCL2A1,BIRC2,BIRC3,BIRC6,BMP7,CAST,CEBPB,CHST11,CITED1,CITED2,CRYAA,CSF2,CXCL12,DAD1,EDN1,EGFR,EGR2,ERBB4,F2R,FOXO1,GATA3,GDNF,GLI3,GPI,GPX1,HGF,HIGD1A,HIPK2,HNF1B,HSPB1,IER3,IRS2,IVNS1ABP,JUN,KDR,KITLG,LEP,MALT1,MDM4,MECOM,MED1,MEF2C,MET,MSX2,MYO18A,MYOCD,NCK1,NFKB1,NGF,NOG,NRAS,NTF3,PDE3A,PIK3CG,PIK3R1,PPARGC1A,PRKCA,PRKCQ,PRNP,PR…
GO:0032101	regulation of response to external stimulus	0.001867013	0.04554116	68	439	ADCYAP1,ADORA2B,ADORA3,BIRC2,BIRC3,C3,C4BPA,CALM2,CAMK1D,CD28,CD47,CD55,CDH13,CNGB1,CXCL12,DRD2,DUSP10,EDN1,F2,F2R,F3,FAM105B,GATA3,GHSR,GPX1,GREM1,HSPB1,IER3,IL12B,IL15,IL17A,IL17B,IL20RB,IL8,KDR,KLF4,LEP,LRRC32,MED1,METAP2,MKKS,NFKB1,NTF3,PDE6A,PIK3AP1,PIK3CG,PLXNA4,PRKCA,PRKCQ,PRKG1,PROC,PTPRJ,RAB33B,ROBO2,RYK,SEMA3A,SLIT2,SNAI2,STK24,TBC1D23,THBS1,TNFRSF1B,TNFSF11,TNFSF4,UACA,UBASH3B,ULK1,VEG…
GO:0048259	regulation of receptor-mediated endocytosis	0.001871232	0.04553767	11	47	AAK1,ATAD1,DKK1,DRD2,GREM1,MAGI2,NEDD4L,NTF3,PICALM,SH3GL2,TNK2
GO:0032231	regulation of actin filament bundle assembly	0.001939776	0.04687792	11	48	ARAP1,CTGF,DLC1,ITGB1BP1,PAK1,RHOA,ROCK1,SORBS3,TACR1,TPM1,WNT11
GO:0002768	immune response-regulating cell surface receptor signaling pathway	0.001941112	0.04680187	53	295	BCL10,BCL2,CALM2,CD28,CREB1,DOCK1,EGF,EGFR,ENAH,ERBB4,FCGR1B,FER,FGF1,FGF5,FOS,FOXO1,FOXO3,GATA3,HBEGF,HLA-G,IRS2,ITPR1,JUN,KITLG,KL,MALT1,MAP2K4,MAPK9,MEF2C,MYO10,NCK1,NFATC2,NFKB1,NRAS,PAK1,PDE4D,PHLPP1,PIK3CD,PIK3R1,PLD2,PPP3CB,PRKCE,PRKCQ,PTPN11,RAF1,RASGRP1,RIPK2,THEMIS,TMEM189-UBE2V1,TNRC6A,TNRC6C,VAV3,YES1
GO:0030279	negative regulation of ossification	0.001950194	0.0469125	9	30	BCL2,BCOR,CHSY1,GREM1,LRP4,MEF2C,RBPJ,SMURF1,SOX9
GO:0007050	cell cycle arrest	0.001975994	0.04742386	23	135	APBB2,APC,BARD1,CUL2,DST,GADD45A,IFNG,IL12A,IL12B,IL8,INHBA,KIF20B,MAGI2,MLF1,PRNP,RB1,RPTOR,SART1,SESN1,SESN3,TCF7L2,TGFB2,THBS1
GO:0038095	Fc-epsilon receptor signaling pathway	0.001985488	0.04743363	38	169	BCL10,CALM2,CD28,CREB1,EGF,EGFR,ERBB4,FER,FGF1,FGF5,FOS,FOXO1,FOXO3,HBEGF,IRS2,ITPR1,JUN,KITLG,KL,MALT1,MAP2K4,MAPK9,NFATC2,NFKB1,NRAS,PAK1,PHLPP1,PIK3CD,PIK3R1,PPP3CB,PRKCQ,PTPN11,RAF1,RASGRP1,TMEM189-UBE2V1,TNRC6A,TNRC6C,VAV3
GO:0090287	regulation of cellular response to growth factor stimulus	0.002004041	0.04776755	37	155	BAMBI,CAV2,CHST11,CITED1,CITED2,DAB2IP,DUSP6,GATA3,GRB10,HHIP,HIPK2,HTRA1,HTRA4,ITGA8,MYOCD,MYOF,NEDD4L,NGF,NOG,NREP,OTX2,PMEPA1,PPP1CB,RUNX2,SKOR2,SLIT2,SMAD2,SMURF1,SULF2,TCF7L2,TDGF1,TGFB3,TGFBR3,THBS1,TRIM33,ULK1,VEGFC
GO:0042787	protein ubiquitination involved in ubiquitin-dependent protein catabolic process	0.00203476	0.04838928	16	51	AREL1,ASB2,HECTD1,HECW1,HECW2,HERC4,LNX1,NEDD4L,RBBP6,RNF144B,RNF217,SMURF1,TRIM32,UBE3A,UBE4B,UBR5
GO:0060231	mesenchymal to epithelial transition	0.002119989	0.05018749	7	15	BASP1,CITED1,FZD7,GATA3,GDNF,GREM1,SALL1
GO:0070201	regulation of establishment of protein localization	0.002140226	0.05032423	65	380	ATG5,AXIN2,BAMBI,BARD1,BCL2,BCL2L11,BID,BMP6,BMP7,CRTAM,DAB2IP,DACT1,DISP1,DLG1,DPH3,DRD2,DYRK2,EDAR,EGF,EGFR,ERBB4,F2R,FZD7,GATA3,GLI3,GOLPH3,GOPC,GREM1,IFNG,IL12B,IPO5,ITGB1BP1,LEP,LGR4,LRRC32,LYPLAL1,MED1,MYO18A,NLRP2,OPRM1,PAM,PID1,PIK3C3,PIK3R1,PPM1B,PPP2R5A,PPP3CC,PTPN11,RHOA,SNAI2,SORBS1,SOX4,TCF7L2,TGFB2,TGFB3,TNFSF14,TNFSF15,TNFSF4,UACA,UBR5,VEGFC,WNK3,YWHAG,YWHAH,YWHAZ
GO:0002444	myeloid leukocyte mediated immunity	0.002162339	0.05061619	6	27	ADORA3,ANXA3,PIK3CD,PIK3CG,RASGRP1,YWHAZ
GO:0051707	response to other organism	0.002211497	0.051421	74	599	ABCA1,ABCE1,ADM,ANXA3,ATG5,BAIAP2L1,BCL10,BCL2,BCL2L11,BDKRB1,CD180,CD47,CD55,CEBPB,CITED1,COTL1,CSF2,CXADR,CXCL12,DAB2IP,DCLK1,DMBT1,DUSP10,EDN1,F2R,FER,FOS,GATA3,GCH1,GPX1,HMGA1,HSPB1,HYAL1,IER3,IFIT5,IFNAR2,IFNG,IL12A,IL12B,IL18BP,IL8,ITGA2,ITGB6,IVNS1ABP,JUN,LRRC32,LSM14A,MALT1,MAPK9,MBL2,MECOM,MEF2C,MMP7,NCK1,NFKB1,NGF,NRF1,OAS1,PDE4D,PLD1,POLR3D,PRKCE,PRL,PTAFR,PTGER2,RBPJ,RIPK2,RPS15A,SERP…
GO:0006470	protein dephosphorylation	0.002294236	0.05275732	33	155	BCL2,DUSP1,DUSP10,DUSP14,DUSP16,DUSP4,DUSP6,EPM2A,EYA3,MTMR3,MTMR7,NCEH1,PDP1,PPM1B,PPP1CB,PPP1R12A,PPP2R2A,PPP2R3A,PPP3CB,PTPN1,PTPN11,PTPN12,PTPN20B,PTPN23,PTPRB,PTPRJ,PTPRK,PTPRM,PTPRN2,PTPRQ,PTPRZ1,TPTE,UBASH3B
GO:0010821	regulation of mitochondrion organization	0.002302358	0.05282773	15	82	BCL2,BCL2L11,BID,GOLPH3,GPX1,HGF,MALSU1,OPA1,PID1,PPARGC1A,PPP3CC,TNFSF10,YWHAG,YWHAH,YWHAZ
GO:0032926	negative regulation of activin receptor signaling pathway	0.002311828	0.05281288	3	10	DACT2,FST,MAGI2
GO:0008544	epidermis development	0.002404681	0.05481413	43	246	ALX4,APC,ATP2C1,BARX2,BCL2,CALML5,CASP14,CLIC4,CTGF,DKK1,EDAR,EGFR,EVPL,FST,HES1,IGFBP5,INHBA,JAG1,JAG2,KLF4,KLK5,LAMB3,LAMC2,LCE3E,LCE5A,LRP4,MED1,MREG,MSX2,NTF3,POU3F2,PPARD,RBPJ,RUNX1,RUNX3,SATB1,SOX9,TFAP2A,TFAP2C,TGFB2,TP63,UGCG,YAP1
GO:0018149	peptide cross-linking	0.002414662	0.05492172	8	29	COL3A1,EGFLAM,EVPL,F13A1,FN1,MAMDC2,SPOCK3,THBS1
GO:0045088	regulation of innate immune response	0.002438572	0.05534498	39	239	ATF1,BCL10,BIRC2,BIRC3,COLEC12,CREB1,CRTAM,DMBT1,DUSP10,DUSP4,DUSP6,FAM105B,FOS,IFNAR2,IFNG,IL12A,IL12B,JAK1,JUN,LRRC32,LSM14A,MAP2K4,MAPK9,MED1,MEF2C,NCR1,NFKB1,PIK3AP1,PIK3C3,PIK3R4,POLR3D,PRKCE,PTPN1,PTPN11,RIPK2,SH2D1B,TLR5,TMEM189-UBE2V1,ZBP1
GO:0045730	respiratory burst	0.002475978	0.05595067	4	14	CD55,PGAM1,PIK3CD,PIK3CG
GO:0009607	response to biotic stimulus	0.002480852	0.05593973	77	624	ABCA1,ABCE1,ADM,ANXA3,ATG5,BAIAP2L1,BCL10,BCL2,BCL2L11,BDKRB1,CD180,CD47,CD55,CEBPB,CITED1,COTL1,CRTAM,CSF2,CXADR,CXCL12,DAB2IP,DCLK1,DMBT1,DUSP10,EDN1,F2R,FER,FOS,GATA3,GCH1,GPX1,HMGA1,HNMT,HSPB1,HYAL1,IER3,IFIT5,IFNAR2,IFNG,IL12A,IL12B,IL18BP,IL8,ITGA2,ITGB6,IVNS1ABP,JUN,LRRC32,LSM14A,MALT1,MAPK9,MBL2,MECOM,MEF2C,MMP7,NCK1,NFKB1,NGF,NRF1,OAS1,PDE4D,PLD1,POLR3D,PRKCE,PRL,PTAFR,PTGER2,RBPJ,RIPK2,…
GO:0030514	negative regulation of BMP signaling pathway	0.002488306	0.05598689	12	37	BMPER,DKK1,GREM1,HIPK2,HTRA1,NOG,SKOR2,SMURF1,TCF7L2,TOB1,TRIM33,VWC2L
GO:0031349	positive regulation of defense response	0.002491499	0.05593817	40	235	ADORA2B,ADORA3,ATF1,BCL10,BIRC2,BIRC3,C3,CD28,CD47,COLEC12,CREB1,CRTAM,DMBT1,DUSP4,DUSP6,FAM105B,FOS,IL12A,IL12B,IL15,JUN,LRRC32,LSM14A,MAP2K4,MAPK9,MEF2C,NFKB1,PIK3AP1,PIK3C3,PIK3CG,PIK3R4,POLR3D,PRKCA,PRKCE,RIPK2,SH2D1B,TLR5,TMEM189-UBE2V1,TNFSF11,TNFSF4
GO:1900740	positive regulation of protein insertion into mitochondrial membrane involved in apoptotic signaling pathway	0.002541107	0.05680762	7	24	BCL2,BCL2L11,BID,PPP3CC,YWHAG,YWHAH,YWHAZ
GO:0052548	regulation of endopeptidase activity	0.002543102	0.05673074	42	271	BCL2L11,BIRC2,BIRC3,C3,CAST,CRYAA,CST7,CTGF,DAP,DLC1,DNAJB6,F2R,F3,GPI,GPX1,HGF,HMGB1,IFT57,KLF4,MAPK9,NGF,NLRP2,NRD1,RAF1,RHOA,SERPINB1,SERPINB3,SERPINB6,SERPINB7,SERPIND1,SIAH2,SOX7,SPOCK1,SPOCK3,TFPI,THBS1,TNFRSF10A,TNFSF10,TNFSF14,TNFSF15,TPD52L1,UACA
GO:0009792	embryo development ending in birth or egg hatching	0.002545851	0.05667097	107	578	ADM,ALX4,ARNT2,AXIN2,BCL10,BCL2L11,BIRC6,BMP7,BTF3,CEBPB,CHST11,CITED1,CITED2,COBL,COL1A1,CSF2,DAD1,DKK1,DLC1,DLG1,DLK1,DMBT1,DNAJB6,E2F7,EDN1,EGFR,ENAH,ENDOG,EP300,EPAS1,EPN2,EXT1,FOXP1,FUT8,GATA3,GBX2,GLI3,HECTD1,HES1,HNF1B,HSPG2,HYAL1,IRX5,ITGA4,JAG2,KIDINS220,KLF2,LHX1,MAN2A1,MBD3,MBNL1,MECOM,MED1,MED21,MEF2C,MYB,MYF6,MYH9,NCAPG2,NIPBL,NOG,OPA1,OSR2,OTX2,PLAC1,PPP2R3A,PRDM1,PRICKLE1,PRRX1,PRR…
GO:0060627	regulation of vesicle-mediated transport	0.002564243	0.05695893	39	233	AAK1,ABL2,ADORA2B,ADORA3,ATAD1,B4GALT1,BIN1,BTBD9,C3,CAMK1D,CD47,CDH13,DKK1,DOCK2,DRD2,GOPC,GREM1,GRIK5,HMGB1,LYPLAL1,MAGI2,MBL2,NEDD4L,NTF3,PICALM,PTPN1,RAB27B,RAB33B,RAB3B,RALA,RSG1,SH3GL2,STON2,STXBP1,SYT1,TNK2,YIPF5,ZFYVE16,ZP4
GO:0032350	regulation of hormone metabolic process	0.00258281	0.05712826	7	27	ATP1A1,BMP5,BMP6,DKK3,GATA3,NR3C1,TCF7L2
GO:0070293	renal absorption	0.002611644	0.05752229	5	13	AQP3,AQP7,HAS2,HBB,KCNJ1
GO:0035335	peptidyl-tyrosine dephosphorylation	0.002624604	0.05768603	24	103	DUSP1,DUSP10,DUSP14,DUSP16,DUSP4,DUSP6,EPM2A,EYA3,MTMR3,MTMR7,PTPN1,PTPN11,PTPN12,PTPN20B,PTPN23,PTPRB,PTPRJ,PTPRK,PTPRM,PTPRN2,PTPRQ,PTPRZ1,TPTE,UBASH3B
GO:0048666	neuron development	0.002654993	0.05823136	142	723	ABL2,ABLIM1,ABLIM2,ABLIM3,ADCY1,ADCYAP1,ADM,ALCAM,ANK2,APBB2,APC,ARHGEF28,ATXN10,BCL2,BLOC1S5,BLOC1S6,BMP7,BMPR1B,CCDC64,CCDC66,CHN1,COBL,COL3A1,COL4A1,COL4A2,COL5A1,COL5A2,COL6A3,CREB1,CRMP1,CXCL12,DAB2IP,DACT1,DCLK1,DLG1,DOCK1,DPYSL3,DRD2,DRGX,DST,EFNA5,EGFR,EGR2,ENAH,EPHB1,EXT1,FOXP1,FZD7,GABRB3,GAP43,GATA3,GBX2,GDNF,GFRA1,GLI3,GPM6A,GPR98,GPRIN1,HES1,HMGB1,HSPA8,IRX5,ITGA2,JUN,KIDINS220,KLF7,…
GO:0007044	cell-substrate junction assembly	0.002662595	0.05827566	10	36	ACTN1,BCL2,DLC1,DST,FN1,ITGA6,LAMB3,LAMC2,PTPRK,SORBS1
GO:0043009	chordate embryonic development	0.002678623	0.05850382	106	571	ADM,ALX4,ARNT2,AXIN2,BCL10,BCL2L11,BIRC6,BMP7,BTF3,CEBPB,CHST11,CITED1,CITED2,COBL,COL1A1,CSF2,DAD1,DKK1,DLC1,DLG1,DLK1,DMBT1,DNAJB6,E2F7,EDN1,EGFR,ENAH,ENDOG,EP300,EPAS1,EPN2,EXT1,FOXP1,FUT8,GATA3,GBX2,GLI3,HECTD1,HES1,HNF1B,HSPG2,HYAL1,IRX5,ITGA4,JAG2,KIDINS220,KLF2,LHX1,MAN2A1,MBD3,MBNL1,MECOM,MED1,MED21,MEF2C,MYB,MYF6,MYH9,NCAPG2,NIPBL,NOG,OPA1,OSR2,OTX2,PLAC1,PPP2R3A,PRDM1,PRICKLE1,PRRX1,PRR…
GO:0051338	regulation of transferase activity	0.002682247	0.05846067	99	710	ADCY1,ADCY7,ADCYAP1,ADORA2B,ADRA2C,ADRB2,AFAP1L2,APC,ARAF,AXIN2,BLM,BMP7,CAMK2N2,CCNL1,CENPE,CNTD2,CSF1,DAB2IP,DLG1,DRD2,DUSP1,DUSP10,DUSP16,DUSP4,DUSP6,EDEM1,EDN1,EGF,EGFR,ERBB4,F2R,FKBP14,GADD45A,GREM1,GRM1,GRM4,HGF,HSPB1,IGFBP1,IL8,IQGAP1,IRS2,ITGB1BP1,KIDINS220,KITLG,KLF4,MALT1,MAP3K4,MAP3K9,MAP4K5,MCPH1,MET,MYOCD,NCK1,NCK2,NGF,NRAS,NTF3,PAK1,PDCD4,PDGFC,PIK3CG,PIK3R1,PPP2R5A,PRKCA,PROK1,PROK…
GO:0090199	regulation of release of cytochrome c from mitochondria	0.002689359	0.05837195	6	34	BCL2L11,BID,GPX1,HGF,OPA1,TNFSF10
GO:0051170	nuclear import	0.00274497	0.05933227	22	98	ABRA,ARNTL,CBLB,EGF,F2R,HES1,IFNG,IPO5,IPO7,IPO9,JUN,NUP155,PIK3R1,PPP3CB,PRICKLE1,PRL,SPTBN1,TCF7L2,TGFB2,TGFB3,TOB1,TRPS1
GO:0060317	cardiac epithelial to mesenchymal transition	0.002754485	0.05941492	6	18	HAS2,MSX2,RBPJ,SNAI2,TGFB2,TGFBR3
GO:0051345	positive regulation of hydrolase activity	0.002819218	0.06068585	94	638	ABHD5,ADCY1,ADCY7,ADCYAP1,AGAP1,ALS2CL,ARAP1,ARHGAP18,ARHGAP26,ARHGAP32,ARHGAP40,ARHGAP42,ARHGAP5,ARHGEF1,ARHGEF5,ASAP1,ASAP2,AXIN2,BCL2L11,BIN1,CALM2,CHN1,CREB1,CTGF,DAB2IP,DAP,DEPDC5,DLC1,DNAJB6,DOCK1,DOCK2,EDEM1,EGFR,F2R,F3,FKBP14,FN1,GARNL3,HMGB1,IFNG,IFT57,IGFBP1,IL8,IQGAP1,ITPR1,JUN,MAGI2,MAPK9,MEF2C,NET1,NGF,NLRP2,NMUR2,NTF3,PDE1C,PPARGC1B,PREX1,PRKCA,PRKCE,PSME4,RAP1A,RAP1GAP2,RAP1GDS1,RA…
GO:0010810	regulation of cell-substrate adhesion	0.002847632	0.06117135	26	118	ABI3BP,BCL2,CDH13,COL1A1,COL8A1,CSF1,DDR1,EDIL3,EFNA5,EGFLAM,FBLN2,FZD7,GREM1,ITGB1BP1,KDR,MUC22,PIK3R1,PRKCE,PTPRJ,ROCK1,SMOC1,SMOC2,SPOCK1,TDGF1,THBS1,UTRN
GO:0034121	regulation of toll-like receptor signaling pathway	0.002868796	0.06149945	6	34	BIRC2,BIRC3,DAB2IP,LGR4,PIK3AP1,TLR5
GO:0048812	neuron projection morphogenesis	0.002894408	0.06192135	111	494	ABL2,ABLIM1,ABLIM2,ABLIM3,ADCY1,ALCAM,ANK2,APBB2,APC,ARHGEF28,BCL2,BMP7,BMPR1B,CHN1,COBL,COL3A1,COL4A1,COL4A2,COL5A1,COL5A2,COL6A3,CREB1,CRMP1,CXCL12,DAB2IP,DACT1,DCLK1,DLG1,DOCK1,DPYSL3,DRD2,DRGX,DST,EFNA5,EGFR,EGR2,ENAH,EPHB1,EXT1,FOXP1,FZD7,GAP43,GATA3,GBX2,GDNF,GFRA1,GLI3,GPM6A,HSPA8,ITGA2,KIDINS220,KLF7,LAMA2,LGI1,LHX1,LHX9,MET,MYH9,MYO10,NCK1,NCK2,NOG,NPTX1,NRAS,NRP2,NRXN3,NTF3,NTN4,NTNG1,N…
GO:0002090	regulation of receptor internalization	0.002945203	0.06287918	7	22	ATAD1,DKK1,DRD2,GREM1,MAGI2,NTF3,SH3GL2
GO:0050863	regulation of T cell activation	0.002967729	0.0632308	39	230	ADK,BCL10,BLM,CBLB,CD28,CD47,CD83,DLG1,GATA3,GLI3,HES1,HLA-G,ICOS,IFNG,IL12A,IL12B,IL15,IL20RB,LRRC32,MALT1,MYB,NCK1,NCK2,PAK1,PAWR,PIK3R1,PRKCQ,PRNP,PTPN11,RIPK2,SART1,SIRPG,TNFSF11,TNFSF14,TNFSF18,TNFSF4,VSIG4,YES1,ZP4
GO:0031400	negative regulation of protein modification process	0.003035648	0.06428431	53	364	ANAPC1,APC,ATG5,BCOR,BDKRB1,BMP7,CAMK2N2,CNKSR3,DAB2IP,DKK1,DUSP1,DUSP10,DUSP16,DUSP4,DUSP6,GADD45A,GREM1,HMG20B,HSPB1,IGFBP3,ITGB1BP1,JARID2,JUN,MYOCD,NCK1,NOG,NTF3,PDCD4,PDE4D,PID1,PRKCA,PRNP,PSMB6,PSMD2,PSMD6,PTPRJ,RASD2,RB1,RGS3,RGS4,SLIT2,SOX4,SPOPL,SPRY4,STK38,TRIB1,TRIB2,UBASH3B,UBE2E1,UBR5,USP44,YWHAG,ZNF675
GO:0032944	regulation of mononuclear cell proliferation	0.003124925	0.06590751	33	153	ADK,AHR,BCL2,BLM,CBLB,CD28,CSF1,DLG1,HES1,HLA-G,IFNG,IL12A,IL12B,IL15,IL20RB,IRS2,LRRC32,MEF2C,NCK1,NCK2,NFATC2,PAWR,PRDM1,PRKCQ,PRNP,RIPK2,TACR1,TNFRSF13B,TNFSF18,TNFSF4,VAV3,VSIG4,ZP4
GO:0050927	positive regulation of positive chemotaxis	0.003180613	0.06667791	8	23	CDH13,CXCL12,F3,IL8,KDR,NTF3,PRKCA,VEGFC
GO:0001655	urogenital system development	0.003242787	0.06770939	60	279	AHR,APC,ARID5B,BASP1,BCL2,BCL2L11,BMP6,BMP7,BMPER,CITED1,DACT2,DLG1,EPCAM,FGF1,FOXD1,GATA3,GCNT1,GDNF,GFRA1,GLI3,GREM1,HAS2,HES1,HNF1B,ID3,IQGAP1,IRX3,ITGA8,JAG1,KCNJ1,LGR4,LHX1,LRP4,MAGI2,MECOM,MEF2C,MYOCD,NIPBL,NOG,OSR2,PKHD1,PODXL,ROBO2,RPGRIP1L,RXRA,SALL1,SDC1,SLIT2,SMAD2,SMAD5,SOX4,SOX9,SULF2,TFAP2A,TIPARP,TMED10,TP63,UBE3A,WNT11,WNT7B

## Sheet: T-47D
Ontology ID	Description	Binom P-value	Binom FdrQ	ObsGenes	TotalGenes	Genes
GO:0045747	positive regulation of Notch signaling pathway	3.720747E-009	3.88446E-005	14	19	AAK1,ASCL1,DLL1,EYA1,FGF10,HES1,ITGB1BP1,JAG1,LFNG,MFNG,SLC35C2,SOX2,STAT3,TP63
GO:0014048	regulation of glutamate secretion	2.94996E-008	0.000076994	11	12	ADORA1,ADORA2A,AVP,AVPR1A,DPYSL2,GRM7,IL1RN,NPY5R,P2RX7,SNCA,TRH
GO:0009988	cell-cell recognition	5.762343E-008	0.0001203177	27	53	ACR,ADAM2,ADAM20,ADAM21,ADAM30,ATP8B3,B4GALT1,CATSPER1,CATSPER2,CATSPERB,CATSPERD,CCL19,CCL21,CCT5,DLG1,DOCK2,GLIPR1L1,HVCN1,KCNU1,OVGP1,SPACA3,ST6GALNAC6,UBAP2L,ZP2,ZP4,ZPBP,ZPBP2
GO:0001708	cell fate specification	7.352391E-008	0.0001279316	51	65	ASCL1,ATOH1,CDON,CTNNB1,DBX1,EOMES,EVX1,EYA1,EYA2,FOXA1,FOXA2,GLI2,GLI3,GSX2,HNF1B,HOXA11,HOXA13,ISL1,ISL2,ITGB1,LBX1,MYL2,NKX2-2,NKX6-1,NKX6-2,NOTCH1,NTRK3,OLIG2,OTX2,PAX2,PAX6,POU1F1,POU4F1,POU5F1,PRDM14,PSEN1,PSEN2,RBPJ,SHH,SIX1,SIX2,SOX1,SOX17,SOX2,SOX6,SOX9,SUFU,TBX1,TEAD4,TENM4,TLX3
GO:0051960	regulation of nervous system development	7.488197E-008	0.0001116811	349	483	AATK,ACSL6,ACTR3,ADCYAP1,ADRA2C,ANKRD1,APP,ARF6,ARHGEF2,ASCL1,ASCL2,ASIC2,ASPM,ATOH1,BARHL2,BCL11A,BCL11B,BCL2,BDNF,BMP2,BMP4,BMP5,BMP6,BMP7,BMPR1A,BNIP2,CACNA1A,CAMK1D,CAMK2B,CAPRIN1,CAPRIN2,CBFA2T2,CBLN1,CBLN2,CCDC88A,CDC20,CDH4,CDK1,CDK5R1,CDK5RAP2,CDKL5,CDON,CHRD,CHRNB2,CIT,CNR1,CNTF,CNTN1,CNTN2,CNTN4,COBL,COL3A1,CPEB3,CRP,CTNNA1,CTNNB1,CXCR4,DAB1,DAB2IP,DBN1,DCC,DCT,DICER1,DISC1,DLL1,DLL4,DL…
GO:0043269	regulation of ion transport	1.155334E-007	0.0001507711	315	434	ACSL4,ACSL6,ACTN2,ACTN4,ADCYAP1,ADCYAP1R1,ADORA1,ADORA2A,ADRA2A,ADRB1,ADRB2,AGT,AKAP6,AKAP7,AKT2,ANK2,ANK3,ANO6,ARG1,ASIC2,ASPH,ATP1A1,ATP2B2,ATP2B4,ATP4A,AVP,AVPR1A,BCL2,BDKRB1,BEST3,CA2,CACNA1A,CACNA1B,CACNA1C,CACNA1D,CACNA1E,CACNA1G,CACNA1I,CACNA2D1,CACNA2D2,CACNA2D3,CACNA2D4,CACNB2,CACNB4,CACNG1,CACNG2,CACNG3,CACNG4,CACNG5,CACNG6,CACNG7,CACNG8,CALCA,CALM1,CALM2,CALM3,CAMK2B,CAMK2D,CAMK2G,CAPN…
GO:0060284	regulation of cell development	1.301356E-007	0.0001509573	388	535	AATK,ACSL6,ACTR3,ADCYAP1,ADIPOQ,ADRA2C,ADRB1,AKAP6,ANKRD1,APP,ARF6,ARHGEF2,ARPC2,ASCL1,ASCL2,ASPM,ATOH1,AXIN2,B4GALT1,BAMBI,BARHL2,BCL11A,BCL11B,BCL2,BCL9L,BDNF,BHLHE23,BMP10,BMP2,BMP4,BMP5,BMP6,BMP7,BMPR1A,BNIP2,BOC,BTG1,CACNA1A,CAMK1D,CAMK2B,CAPN3,CAPRIN1,CAPRIN2,CBFA2T2,CCDC88A,CDC20,CDC42,CDH4,CDK1,CDK5R1,CDK5RAP2,CDKL5,CDON,CHRNB2,CIT,CITED1,CNOT2,CNR1,CNTF,CNTN1,CNTN2,CNTN4,COBL,COL14A1,COL…
GO:0045664	regulation of neuron differentiation	3.796818E-007	0.0003603525	262	353	AATK,ACSL6,ACTR3,ADCYAP1,ADRA2C,ANKRD1,APP,ARF6,ASCL1,ASPM,ATOH1,BARHL2,BCL11A,BCL11B,BCL2,BDNF,BMP2,BMP4,BMP5,BMP6,BMP7,BNIP2,CACNA1A,CAMK1D,CAMK2B,CAPRIN1,CAPRIN2,CBFA2T2,CCDC88A,CDC20,CDH4,CDK5R1,CDK5RAP2,CDKL5,CDON,CHRNB2,CIT,CNR1,CNTF,CNTN1,CNTN2,CNTN4,COBL,CPEB3,CRP,DAB1,DAB2IP,DBN1,DCC,DICER1,DISC1,DLL1,DMD,DPYSL2,DPYSL3,DSCAM,DTX1,ECT2,EDNRB,ENSG00000178404,EOMES,EPHA3,EPHA4,EPHB2,EPHB3,E…
GO:0051094	positive regulation of developmental process	4.510879E-007	0.0003924465	521	745	AAMDC,ABL1,ACIN1,ACTR3,ACVR1,ACVR1B,ACVR2A,ACVRL1,ADA,ADAMTS20,ADAMTS9,ADIPOQ,ADIRF,ADM,ADRA2C,ADRB1,ADRB2,AGT,AGTR1,AHI1,AKAP6,AMELX,AMOT,ANGPT2,ANGPT4,ANGPTL3,ANXA3,AP3B1,APC,APOB,AQP1,ARPC2,ASCL1,ASIC2,ASPM,ASXL2,ATOH1,AXIN2,AXL,B4GALT1,BAMBI,BASP1,BCL11A,BCL2,BCL9L,BDNF,BLOC1S5,BMP10,BMP2,BMP4,BMP5,BMP6,BMP7,BMPR1A,BMPR1B,BNIP2,BNIP3,BOC,BTG1,C3AR1,C6,CA2,CALCA,CAMK2B,CAPN3,CAPRIN1,CAPRIN2,CB…
GO:0008037	cell recognition	4.969449E-007	0.000399085	65	99	ACR,ADAM2,ADAM20,ADAM21,ADAM30,APP,ATP8B3,B4GALT1,BDNF,CADM1,CATSPER1,CATSPER2,CATSPERB,CATSPERD,CCL19,CCL21,CCT5,CD36,CD5,CDK5R1,CNTN2,CNTN4,CNTNAP2,CNTNAP3,COLEC12,CRTAM,CSGALNACT1,DLG1,DOCK2,DSCAM,DSCAML1,DYNLL2,EPHA3,EPHA4,EPHB2,EPHB3,FEZF2,FOXG1,GAP43,GLIPR1L1,HVCN1,KCNU1,LAMA5,MEGF10,NDN,NRCAM,NRP1,NTM,OPCML,OVGP1,PCDH12,PEAR1,ROBO1,ROBO2,RTN4,SCARB1,SEMA3A,SPACA3,ST6GALNAC6,UBAP2L,VCAN,ZP2…
GO:0060795	cell fate commitment involved in formation of primary germ layer	7.313589E-007	0.0004772117	19	26	BMP4,CDC73,CTNNB1,EOMES,EYA2,FOXS1,GATA6,HNF1B,HOXA11,KLF4,PAF1,PAX2,POU5F1,SIX2,SMAD1,SOX17,SOX2,TRIM15,WNT3A
GO:0051955	regulation of amino acid transport	1.214855E-006	0.0007046159	15	18	ADORA1,ADORA2A,ARG1,AVP,AVPR1A,DPYSL2,GRIK1,GRM7,IL1RN,LEP,NPY5R,P2RX7,SLC6A1,SNCA,TRH
GO:0050767	regulation of neurogenesis	0.000001482	0.0008143293	312	428	AATK,ACSL6,ACTR3,ADCYAP1,ADRA2C,ANKRD1,APP,ARF6,ARHGEF2,ASCL1,ASCL2,ASPM,ATOH1,BARHL2,BCL11A,BCL11B,BCL2,BDNF,BMP2,BMP4,BMP5,BMP6,BMP7,BMPR1A,BNIP2,CACNA1A,CAMK1D,CAMK2B,CAPRIN1,CAPRIN2,CBFA2T2,CCDC88A,CDC20,CDH4,CDK1,CDK5R1,CDK5RAP2,CDKL5,CDON,CHRNB2,CIT,CNR1,CNTF,CNTN1,CNTN2,CNTN4,COBL,COL3A1,CPEB3,CRP,CTNNA1,CTNNB1,CXCR4,DAB1,DAB2IP,DBN1,DCC,DCT,DICER1,DISC1,DLL1,DLL4,DLX1,DLX2,DMD,DPYSL2,DPYS…
GO:0072079	nephron tubule formation	1.766212E-006	0.0008780597	13	14	CTNNB1,HNF1B,IRX1,IRX2,IRX3,OSR1,PAX2,PAX8,SIX1,SOX8,SOX9,WNT6,WNT9B
GO:0007268	synaptic transmission	2.98063E-006	0.001296574	397	576	ABAT,ACTN2,ADCY1,ADCY2,ADCY6,ADCY7,ADCY8,ADCY9,ADCYAP1,ADORA1,ADORA2A,ADRB1,AGTPBP1,ALDH2,ALDH9A1,AMPH,AP2B1,AP3B1,AP3B2,APBA2,APBA3,APP,ARHGEF9,ASIC2,ATXN1,ATXN3,BCHE,BDNF,BLOC1S5,BRAF,BSN,C1QL3,CACFD1,CACNA1A,CACNA1B,CACNA1C,CACNA1E,CACNA1G,CACNB2,CACNB4,CACNG2,CACNG3,CACNG4,CACNG8,CADPS,CALM1,CALM2,CALM3,CAMK2A,CAMK2B,CAMK2D,CAMK2G,CAMK4,CANX,CARTPT,CBLN1,CBLN2,CDC20,CDC42,CDH8,CELF4,CHAT,CHRM…
GO:0034765	regulation of ion transmembrane transport	3.522059E-006	0.001470812	198	265	ACSL6,ACTN2,ACTN4,ADRA2A,ADRB1,AKAP6,AKAP7,AKT2,ANK2,ANK3,ANO6,ASIC2,ASPH,ATP2B4,CACNA1A,CACNA1B,CACNA1C,CACNA1D,CACNA1E,CACNA1G,CACNA1I,CACNA2D1,CACNA2D2,CACNA2D3,CACNA2D4,CACNB2,CACNB4,CACNG1,CACNG2,CACNG3,CACNG4,CACNG5,CACNG6,CACNG7,CACNG8,CALM1,CALM2,CALM3,CAMK2D,CASK,CATSPER1,CATSPER2,CLCN1,CLCN3,CLCNKB,CLIC3,CLIC4,CLIC5,CLIC6,CNIH2,CNIH3,CRBN,CRHBP,CRHR1,CTNNB1,CYBB,DAPK1,DLG1,DMD,DRD2,DRD3…
GO:0034762	regulation of transmembrane transport	3.623919E-006	0.001455143	201	274	ACSL6,ACTN2,ACTN4,ADRA2A,ADRB1,AKAP6,AKAP7,AKT2,ANK2,ANK3,ANO6,ASIC2,ASPH,ATP2B4,BCL2,CA2,CACNA1A,CACNA1B,CACNA1C,CACNA1D,CACNA1E,CACNA1G,CACNA1I,CACNA2D1,CACNA2D2,CACNA2D3,CACNA2D4,CACNB2,CACNB4,CACNG1,CACNG2,CACNG3,CACNG4,CACNG5,CACNG6,CACNG7,CACNG8,CALM1,CALM2,CALM3,CAMK2D,CASK,CATSPER1,CATSPER2,CLCN1,CLCN3,CLCNKB,CLIC3,CLIC4,CLIC5,CLIC6,CNIH2,CNIH3,CRBN,CRHBP,CRHR1,CTNNB1,CYBB,DAPK1,DLG1,DMD,…
GO:0060911	cardiac cell fate commitment	4.39539E-006	0.001638853	9	11	ACVR1,ISL1,NKX2-5,POU5F1,SOX17,TBX3,TENM4,WNT3A,WT1
GO:0032735	positive regulation of interleukin-12 production	5.946558E-006	0.002069402	16	24	CCL19,CD36,CD40,HLA-G,IFNG,IL12B,IL23R,IRF5,IRF8,ISL1,PLCB1,RIPK2,TLR2,TLR3,TLR4,TNFSF4
GO:0032760	positive regulation of tumor necrosis factor production	6.149571E-006	0.002071017	21	33	ARFGEF2,CARD9,CCL19,CCL3,CD36,FADD,IFNG,IL12B,IL18,ISL1,JAK2,LBP,MAVS,NOD1,PF4,RIPK2,TICAM1,TLR2,TLR3,TLR4,TWIST1
GO:2000826	regulation of heart morphogenesis	6.310082E-006	0.002058664	16	20	BMP10,BMP2,BMP4,CTNNB1,EYA1,HAND2,HES1,ISL1,NOTCH1,POU5F1,RBPJ,SIX1,SOX9,TBX1,TBX2,TWIST1
GO:0014070	response to organic cyclic compound	6.852559E-006	0.0021679	406	605	AACS,ABAT,ABCA2,ABCC2,ACADS,ACR,ACSL1,ACSL3,ACSL6,ACVR1,ADA,ADCY6,ADCYAP1,ADCYAP1R1,ADIPOQ,ADM,ADORA2A,ADRA1B,ADSS,AGL,AGO2,AKAP6,AKAP7,AKR1C3,ALDH1A2,ALDH3A1,ALPL,ANGPT2,ANKRD1,ANXA1,AOC1,APLP1,APOA1,AQP1,AQP4,AQP8,AQP9,AR,ARG1,ARNT2,ARSB,ASCL1,ASH2L,ASNS,ASPH,AVP,AVPR1A,AXIN1,AXIN2,BCKDHB,BCL2,BCL2L1,BDH1,BDNF,BID,BLM,BMP2,BMP4,BMP6,BMP7,BRCA1,BTRC,CA2,CA4,CALCR,CALM1,CALM2,CALM3,CARD9,CASP1,CA…
GO:0008593	regulation of Notch signaling pathway	7.791388E-006	0.002392414	31	42	AAK1,ASCL1,BMP7,CHAC1,DLK1,DLL1,DTX1,EYA1,FBXW7,FGF10,GATA2,GDPD5,HES1,HEY1,HEY2,HIF1AN,IL6ST,ITGB1BP1,JAG1,LFNG,MAGEA1,MFNG,NEURL,NFKBIA,NUMB,POSTN,SLC35C1,SLC35C2,SOX2,STAT3,TP63
GO:0035036	sperm-egg recognition	0.000008308	0.002478148	22	44	ACR,ADAM2,ADAM20,ADAM21,ADAM30,ATP8B3,B4GALT1,CATSPER1,CATSPER2,CATSPERB,CATSPERD,CCT5,GLIPR1L1,HVCN1,KCNU1,OVGP1,SPACA3,UBAP2L,ZP2,ZP4,ZPBP,ZPBP2
GO:0007605	sensory perception of sound	8.637502E-006	0.002504876	93	128	AQP4,ASIC2,ATP2B2,ATP6V0A4,AXIN1,CACNA1D,CASP3,CDH1,CHD7,CHRNB2,CLIC5,CLRN1,CNTN5,COCH,COL11A1,COL11A2,COL1A1,COL2A1,COL4A3,DFNA5,DFNB31,DIAPH1,EYA1,EYA4,FBXO11,FGFR1,FZD4,GABRA5,GABRB2,GABRB3,GJB6,GPR98,GRM7,GRXCR1,HPN,KCNMA1,KCNQ1,KIT,LOXHD1,LRTOMT,MARVELD2,MKKS,MYO15A,MYO3A,MYO6,MYO7A,NAV2,NDP,NDUFB9,NIPBL,OTOA,OTOF,OTOG,OTOR,OTOS,PAX3,PCDH15,PGAP1,POU3F4,POU4F2,RPL38,SCN8A,SIX1,SLC12A2,SLC17A…
GO:0050807	regulation of synapse organization	8.797223E-006	0.002482243	43	56	ASIC2,BDNF,C1QL3,CAMK2B,CBLN1,CBLN2,CDC20,CDC42,CHRNB2,CTNNA2,DAB2IP,DISC1,EPHA5,EPHB1,EPHB2,EPHB3,ETV5,FRMPD4,GHSR,LPHN1,MUSK,NEDD4,NEURL,NEUROD2,NLGN1,NLGN3,NRXN1,NRXN2,NRXN3,OXTR,PDLIM5,PTK2,RAB17,RELN,ROBO2,SHANK3,SIX1,SIX4,SLIT1,SYNDIG1,UBE2V2,WNT5A,WNT7A
GO:0008306	associative learning	9.224862E-006	0.002534409	38	60	ADAM2,ADRA1B,APP,ATXN1,CACNA1C,CACNA1E,CHRNB2,CLN8,CRHR1,DBH,DRD1,DRD2,DRD3,DRD4,DRD5,FOS,FOXB1,GABRA5,GRIN2A,GRM7,HIF1A,HMGCR,HRH1,HRH2,HTT,KRAS,LRRN4,NETO1,NEUROD2,NF1,NLGN3,NPS,PDE1B,RELN,TAC1,TACR1,TANC1,TNR
GO:0045597	positive regulation of cell differentiation	1.03332E-005	0.002766118	392	537	AAMDC,ABL1,ACIN1,ACTR3,ACVR1,ACVR1B,ACVR2A,ACVRL1,ADA,ADAMTS20,ADAMTS9,ADIPOQ,ADIRF,ADM,ADRA2C,ADRB1,AGT,AGTR1,AHI1,AKAP6,AP3B1,APC,APOB,ARPC2,ASCL1,ASPM,ASXL2,ATOH1,AXIN2,AXL,BAMBI,BCL11A,BCL2,BCL9L,BDNF,BLOC1S5,BMP2,BMP4,BMP6,BMP7,BMPR1A,BMPR1B,BNIP2,BOC,BTG1,CA2,CALCA,CAPRIN1,CAPRIN2,CCL19,CD276,CD34,CD36,CD74,CD83,CD86,CDC42,CDH15,CDH2,CDH4,CDKL5,CDKN2B,CDON,CEBPA,CEBPB,CMKLR1,COL1A1,CREB1,CS…
GO:0050778	positive regulation of immune response	1.045848E-005	0.002729663	276	420	ABCB9,ABI1,ABL1,ACTB,ACTG1,ACTR2,ACTR3,ADA,AIM2,ARPC2,ARPC3,BAIAP2,BCAR1,BCL2,BIRC2,BIRC3,BLK,C1QB,C1R,C4BPA,C5AR1,C6,C7,C8A,C8B,C9,CACNB4,CADM1,CARD11,CARD9,CCL5,CCR2,CD1D,CD247,CD28,CD36,CD38,CD46,CD55,CD74,CD79B,CD86,CDC42,CDK1,CFB,CFH,CFHR1,CFHR5,CFI,CLU,CNR1,COLEC12,CR1,CR2,CREB1,CRP,CRTAM,CTLA4,CTSB,CTSK,CTSL,CTSS,CYFIP2,CYLD,DDX58,DMBT1,DOCK1,DUSP3,DUSP4,DUSP6,DUSP7,ELMO1,ELMO2,ENAH,EREG,F…
GO:0032729	positive regulation of interferon-gamma production	1.104082E-005	0.002680608	21	35	CCR2,FADD,FZD5,IFNL1,IL12A,IL12B,IL18,IL18R1,IL2,IL23R,IRF8,ISL1,KLRK1,PDE4B,PDE4D,RIPK2,SLC11A1,TLR4,TNFSF4,TXK,WNT5A
GO:0007216	G-protein coupled glutamate receptor signaling pathway	1.119772E-005	0.002656914	9	10	GRIK3,GRM4,GRM5,GRM6,GRM7,GRM8,HOMER1,HOMER3,TRPM1
GO:0035637	multicellular organismal signaling	1.227729E-005	0.002848331	473	684	ABAT,ACTN2,ADCY1,ADCY2,ADCY6,ADCY7,ADCY8,ADCY9,ADCYAP1,ADORA1,ADORA2A,ADRB1,AFG3L2,AGTPBP1,AKT2,ALDH2,ALDH9A1,AMPH,ANK2,ANK3,AP2B1,AP3B1,AP3B2,APBA2,APBA3,APP,ARHGEF10,ARHGEF9,ASIC2,ATRN,ATXN1,ATXN3,BCHE,BDNF,BLOC1S5,BRAF,BSN,C1QL3,CACFD1,CACNA1A,CACNA1B,CACNA1C,CACNA1D,CACNA1E,CACNA1G,CACNB2,CACNB4,CACNG2,CACNG3,CACNG4,CACNG8,CADPS,CALM1,CALM2,CALM3,CAMK2A,CAMK2B,CAMK2D,CAMK2G,CAMK4,CANX,CARTPT,…
GO:0050954	sensory perception of mechanical stimulus	1.422528E-005	0.00322852	101	138	AQP4,ASIC2,ASIC3,ATP2B2,ATP6V0A4,AXIN1,CACNA1D,CASP3,CDH1,CHD7,CHRNB2,CLIC5,CLRN1,CNTN5,COCH,COL11A1,COL11A2,COL1A1,COL2A1,COL4A3,DFNA5,DFNB31,DIAPH1,DRGX,EYA1,EYA4,FBXO11,FGFR1,FYN,FZD4,GABRA5,GABRB2,GABRB3,GJB6,GPR98,GRIN2B,GRM7,GRXCR1,HPN,IL18,KCNMA1,KCNQ1,KIT,LOXHD1,LRTOMT,MARVELD2,MKKS,MYO15A,MYO3A,MYO6,MYO7A,NAV2,NDP,NDUFB9,NIPBL,OTOA,OTOF,OTOG,OTOR,OTOS,PAX3,PCDH15,PGAP1,POU3F4,POU4F2,RPL3…
GO:0007267	cell-cell signaling	0.000014768	0.003212047	619	909	ABAT,ACTN2,ADCY1,ADCY2,ADCY6,ADCY7,ADCY8,ADCY9,ADCYAP1,ADM,ADORA1,ADORA2A,ADORA3,ADRA1A,ADRA1B,ADRA1D,ADRA2C,ADRB1,AGT,AGTPBP1,ALDH2,ALDH9A1,AMPH,ANK2,ANXA1,AP2B1,AP3B1,AP3B2,APBA2,APBA3,APP,AR,AREG,AREGB,ARHGEF9,ASH1L,ASIC2,ASIP,ATXN1,ATXN3,AVP,BARX1,BCHE,BDNF,BHLHA15,BLOC1S5,BMP2,BMP3,BMP4,BRAF,BSN,C1QL3,CACFD1,CACNA1A,CACNA1B,CACNA1C,CACNA1D,CACNA1E,CACNA1G,CACNB2,CACNB4,CACNG2,CACNG3,CACNG4,C…
GO:0003197	endocardial cushion development	1.853225E-005	0.003869534	22	27	ACVR1,BMP2,BMP4,BMPR1A,CITED2,FOXF1,GATA4,HEY1,HEYL,ISL1,JAG1,MSX2,NEDD4,NOTCH1,RBPJ,SNAI2,SOX9,TBX2,TBX20,TBX5,THBS1,TWIST1
GO:0019226	transmission of nerve impulse	1.872385E-005	0.003832882	454	660	ABAT,ACTN2,ADCY1,ADCY2,ADCY6,ADCY7,ADCY8,ADCY9,ADCYAP1,ADORA1,ADORA2A,ADRB1,AFG3L2,AGTPBP1,AKT2,ALDH2,ALDH9A1,AMPH,ANK3,AP2B1,AP3B1,AP3B2,APBA2,APBA3,APP,ARHGEF10,ARHGEF9,ASIC2,ATRN,ATXN1,ATXN3,BCHE,BDNF,BLOC1S5,BRAF,BSN,C1QL3,CACFD1,CACNA1A,CACNA1B,CACNA1C,CACNA1E,CACNA1G,CACNB2,CACNB4,CACNG2,CACNG3,CACNG4,CACNG8,CADPS,CALM1,CALM2,CALM3,CAMK2A,CAMK2B,CAMK2D,CAMK2G,CAMK4,CANX,CARTPT,CBLN1,CBLN2,C…
GO:0009887	organ morphogenesis	0.000020556	0.004049144	550	767	ABLIM1,ABR,ACAN,ACTA2,ACVR1,ADAMTS1,ADM,AGTPBP1,AHI1,ALDH1A2,ALDH1A3,ALPL,ALX1,ALX4,AMELX,ANKRD1,ANKRD11,APLP1,AQP1,AR,ARID5B,ATOH1,ATP2B2,AXIN1,AXIN2,BARX2,BBS5,BBS7,BCL11B,BCL2,BCL2L11,BCOR,BCR,BHLHE22,BHLHE23,BHLHE41,BLOC1S5,BMP10,BMP2,BMP4,BMP6,BMP7,BMPR1A,BMPR1B,BRAF,C2CD3,CA2,CABP4,CALB1,CBS,CCDC39,CCDC66,CCL2,CD44,CDC42,CDON,CDX1,CEP290,CER1,CHD7,CHST11,CITED2,CLIC5,CNGA3,CNTF,COL11A1,COL1…
GO:0048545	response to steroid hormone stimulus	2.078457E-005	0.00401835	220	313	AACS,ABCA2,ACADS,ACR,ACSL6,ACVR1,ADCYAP1,ADCYAP1R1,ADIPOQ,ADM,AGL,AKR1C3,ALDH1A2,ALDH3A1,ALPL,ANXA1,APOA1,AQP1,AQP4,AR,ARG1,ARNT2,ARSB,ASH2L,AVPR1A,BCKDHB,BCL2,BDH1,BID,BMP4,BMP6,BMP7,BRCA1,CA2,CA4,CALCR,CALM1,CALM2,CALM3,CASP9,CAV1,CCL2,CCND1,CD38,CDKN1A,CDO1,CEBPA,CFTR,CITED1,CITED2,COL1A1,CPN1,CPS1,CRHBP,CRIPAK,CRYAA,CTGF,CTNNA1,CTNNB1,CTSV,CYP11A1,DEFB1,DSG1,DUSP1,EDN1,EGFR,EGR1,EP300,EPO,ESR…
GO:0050850	positive regulation of calcium-mediated signaling	2.215683E-005	0.004205769	17	24	ADA,ADORA3,AKAP6,CCL3,CDH13,FCER1A,IGF1,ITGAL,L1CAM,LMCD1,NEUROD2,P2RX2,P2RX4,P2RX5,SYK,TRAT1,ZAP70
GO:0051606	detection of stimulus	2.310334E-005	0.004231559	328	627	ADORA1,AIPL1,AKR1B10,AKR1C1,AKR1C3,AKR1C4,APOA1,APOB,ASIC2,ASIC3,ASPH,ATP2B2,BCMO1,CABP4,CACNB4,CADM1,CALCA,CALM1,CALM2,CALM3,CASR,CD1D,CDS1,CNGA2,CNGA3,CNGB3,COL11A1,CRTAM,CYB5R4,DHRS3,DRGX,EPHB1,FFAR4,FNTA,FNTB,FOXA2,FOXF1,FYN,GJA10,GNAT3,GNB5,GNGT2,GPC1,GPC3,GPC4,GPC5,GPC6,GPR98,GRIN2B,GRK1,GRM6,GUCA1A,GUCA1B,GUCA1C,GUCY2D,GUCY2F,HMGA2,HPN,HSPG2,IL18,KCNIP1,KCNIP2,KCNMB2,KCNMB4,KIT,LBP,LDLR,LO…
GO:0051965	positive regulation of synapse assembly	2.464092E-005	0.004435366	16	22	ASIC2,BDNF,CBLN1,CBLN2,EPHB1,EPHB2,EPHB3,NLGN1,NLGN3,NRXN1,NRXN2,NRXN3,OXTR,SYNDIG1,UBE2V2,WNT7A
GO:0009612	response to mechanical stimulus	0.000026097	0.004540869	96	143	AGT,ANGPT2,ANKRD1,AQP1,ASIC2,ASIC3,ASNS,ATP1A1,ATP2B2,BDKRB1,BNIP3,CASP1,CASP2,CASP5,CCL2,CD40,CITED2,COL11A1,COL1A1,CRADD,DCN,DNAH1,DRD2,EDNRA,EGR1,ETS1,ETV1,FADD,FAS,FOS,FOXP2,FYN,GATA4,GFI1,GLI2,GPR98,GRIN2B,HPN,IGF2,IGFBP2,IL18,IL6,INHBB,IRF1,ITGB1,JUN,KIT,LOXHD1,MAP2K4,MAP3K1,MAPK8,MAPK9,MKKS,MMP14,NFKB1,NGF,NTRK2,P2RX7,P2RY1,PAX2,PCDH15,PDE2A,PIEZO1,PKD1,PKD1L1,PKD2L1,PKD2L2,PRKCD,PTGER4,PT…
GO:0055085	transmembrane transport	2.723241E-005	0.00466076	572	888	AAAS,ABCA3,ABCA8,ABCB1,ABCB10,ABCB11,ABCB4,ABCB5,ABCB7,ABCB9,ABCC1,ABCC11,ABCC12,ABCC2,ABCC3,ABCC4,ABCC5,ABCC6,ABCD2,ABCD3,ABCD4,ABCG4,ABCG8,ACACB,ADCY1,ADCY2,ADCY6,ADCY7,ADCY8,ADCY9,AKT2,ALB,ANK2,ANKH,ANO1,ANO10,ANO2,ANO3,ANO4,ANO5,ANO6,ANO7,AOC1,APOA1,AQP1,AQP11,AQP4,AQP7,AQP8,AQP9,ARHGEF9,ASIC2,ASIC3,ASPH,ATP10A,ATP10D,ATP11B,ATP12A,ATP1A1,ATP1A4,ATP1B1,ATP1B3,ATP2A1,ATP2A2,ATP2B1,ATP2B2,ATP2B…
GO:0032355	response to estradiol stimulus	2.759653E-005	0.0046469	55	77	ADCYAP1R1,ALDH1A2,ANXA1,AQP4,ARNT2,BDH1,BID,CD38,CRHBP,CTGF,CTNNB1,DUSP1,EGFR,ESR1,ETS1,FGF10,FOXA1,GHR,GPER,HTR5A,IGF2,IGFBP2,IL10,MAPK15,MSX2,MYOD1,MYOG,NCOR2,NQO1,NR2F2,NRF1,OXTR,PAM,PDGFA,PRL,PTGS2,PTK2,RAMP3,RARA,RNF14,SERPINA1,SFRP1,SLC25A36,SLC34A2,SLC6A1,SLC6A4,SSTR1,SSTR2,STAT3,STRN3,TACR1,TACR3,TFF1,TH,WNT8B
GO:0050906	detection of stimulus involved in sensory perception	2.78179E-005	0.004609823	209	444	ADORA1,ASIC2,ASIC3,ATP2B2,CACNB4,CALCA,COL11A1,EPHB1,FFAR4,FYN,GJA10,GNAT3,GPR98,GRIN2B,GRM6,HPN,IL18,KIT,LXN,MKKS,NR2F6,OR10A7,OR10AG1,OR10D3,OR10G4,OR10H1,OR10H3,OR10H4,OR10H5,OR10J1,OR10J3,OR10J5,OR10K1,OR10P1,OR10R2,OR10S1,OR10V1,OR10W1,OR10X1,OR10Z1,OR11A1,OR11H1,OR11H12,OR11H6,OR11L1,OR13A1,OR13C9,OR13D1,OR13F1,OR13G1,OR13H1,OR13J1,OR14A16,OR14C36,OR14I1,OR14J1,OR1A2,OR1B1,OR1C1,OR1D5,OR1E2…
GO:0033993	response to lipid	0.000030755	0.004939725	395	593	AACS,ABCA1,ABCA2,ABR,ACADS,ACER2,ACR,ACSL1,ACSL6,ACVR1,ADCY6,ADCYAP1,ADCYAP1R1,ADIPOQ,ADM,ADNP2,AGL,AKIRIN2,AKR1C3,ALDH1A2,ALDH3A1,ALPL,ANKRD1,ANXA1,APOA1,APOB,AQP1,AQP4,AR,ARG1,ARNT2,ARSB,ASCL1,ASH2L,ASXL1,AVPR1A,AXL,BCKDHB,BCL2,BCR,BDH1,BDKRB1,BDNF,BID,BMP4,BMP6,BMP7,BRCA1,C5AR1,CA2,CA4,CACTIN,CALCR,CALM1,CALM2,CALM3,CASP9,CAV1,CCL19,CCL2,CCL21,CCL3,CCL5,CCND1,CD180,CD36,CD38,CDC73,CDKN1A,CDO1,…
GO:0044057	regulation of system process	3.112222E-005	0.004922969	362	493	ABCG8,ABHD6,ADA,ADCYAP1,ADIPOQ,ADK,ADM,ADORA1,ADORA2A,ADORA2B,ADORA3,ADRA1A,ADRA1B,ADRA1D,ADRA2A,ADRA2C,ADRB1,ADRB2,ADRBK1,AGT,AGTR1,AKAP6,ANK2,ANXA6,APLN,APOA1,AQP1,ARC,ASIC2,ASPH,ATAD1,ATP1A1,ATP2A1,ATP2A2,ATP2B2,AVP,AVPR1A,AVPR2,BAIAP2,BDNF,BMP10,BTBD9,C1QTNF3,CACNA1A,CACNA1B,CACNA1C,CACNA1D,CACNA1E,CACNA1G,CACNA2D2,CALB1,CALCA,CALCRL,CALM1,CALM2,CALM3,CAMK2A,CAMK2B,CAMK2D,CAMK2G,CARTPT,CASQ1,…
GO:0007340	acrosome reaction	3.207066E-005	0.004997279	12	17	ACR,AKAP3,CRCP,EQTN,GLRA1,GLRB,ROPN1B,SPESP1,STX2,SYT6,TRIM36,ZP4
GO:0072210	metanephric nephron development	0.000032712	0.005022257	26	32	BMP4,CD34,CTNNB1,GDNF,GREM1,HES1,IRX1,IRX2,KIF26B,LGR4,LHX1,NPHS2,OSR1,PAX2,PAX8,PDGFRA,PKD1,SALL1,SIX2,SOX8,SOX9,TCF21,TFAP2A,TFAP2B,WNT4,WT1
GO:0009954	proximal/distal pattern formation	3.392329E-005	0.005132741	19	32	ALDH1A2,APC,CTNNB1,CYP26B1,DLX1,DLX2,EN1,FGF10,GLI2,GLI3,GREM1,HOXA11,IRX1,IRX2,IRX3,OSR1,PBX1,SP8,TP63
GO:0051770	positive regulation of nitric-oxide synthase biosynthetic process	3.452248E-005	0.005148781	8	12	CCL2,FNTB,JAK2,KDR,MAPK9,NAMPT,TLR2,TLR4
GO:2000136	regulation of cell proliferation involved in heart morphogenesis	3.746388E-005	0.005432263	12	15	BMP10,BMP4,CTNNB1,EYA1,HAND2,HES1,ISL1,NOTCH1,RBPJ,SIX1,SOX9,TBX1
GO:0048729	tissue morphogenesis	4.218392E-005	0.006032878	357	481	ACTA2,ACVR1,ACVRL1,ADM,AGT,AHI1,ALDH1A2,ALDH1A3,ALX1,ANKRD1,APAF1,AR,ARHGAP24,ARHGAP35,AXIN1,B4GALT1,BBS5,BBS7,BCL2,BMP10,BMP2,BMP4,BMP7,BMPR1A,BTRC,C11orf34,C2CD3,CA2,CCDC39,CCM2,CD44,CDC42,CECR2,CHRD,CITED1,CITED2,CLIC4,COBL,COL11A1,COL5A1,CRYGS,CSF1R,CTHRC1,CTNNB1,CTNND1,CTSH,CXCL12,CXCR4,CYP7B1,DEAF1,DICER1,DKK1,DLC1,DLG1,DLG3,DLL1,DLL4,DSP,DST,EDN1,EDNRA,EGF,EGFR,ENAH,EOMES,EPB41L5,EPHA2,ESR…
GO:0045665	negative regulation of neuron differentiation	4.671513E-005	0.006502746	44	54	APP,ASCL1,ASPM,BMP7,CDK5RAP2,CNTF,CNTN2,CNTN4,DLL1,DTX1,FOXA2,FOXG1,GLI3,HES1,HMG20A,ID2,ID4,IRX3,ISL1,ISL2,ITGB1,JAG1,LBX1,LMX1A,MED1,MEIS1,MIB1,NKX2-2,NOTCH1,NR2E1,OLIG2,PAX6,PBX1,PHOX2B,REST,SLC6A4,SOX2,SOX3,SOX8,SOX9,TLX3,TP73,ZHX2,ZNF536
GO:0032732	positive regulation of interleukin-1 production	4.702894E-005	0.006460291	19	26	AIM2,CALCA,CASP1,CCL19,CCL3,HSPB1,IFI16,IFNG,IL18,ISL1,JAK2,NLRP1,NLRP12,NLRP2,P2RX7,PYDC1,SMAD3,TLR4,WNT5A
GO:0043616	keratinocyte proliferation	4.804588E-005	0.006514273	11	14	CDH13,EREG,FERMT1,FGF10,FST,IRF6,KRT2,PTCH1,SDR16C5,TP63,WNT16
GO:0048665	neuron fate specification	5.052565E-005	0.006762664	23	29	ASCL1,ATOH1,DBX1,EVX1,EYA1,FOXA1,FOXA2,GLI2,GLI3,GSX2,ISL1,ISL2,LBX1,NKX2-2,NKX6-1,NKX6-2,NTRK3,PAX6,POU4F1,SIX1,SOX1,SUFU,TLX3
GO:0051769	regulation of nitric-oxide synthase biosynthetic process	5.417181E-005	0.007158908	11	16	CCL2,EDN1,FNTB,GSTP1,JAK2,KDR,MAPK9,NAMPT,PGGT1B,TLR2,TLR4
GO:0070555	response to interleukin-1	5.661288E-005	0.007387981	44	65	ANKRD1,ANXA1,CACTIN,CCL2,CCL3,CCL5,CD38,CITED1,CYP11A1,DAB2IP,EDN1,EGR1,EPO,ETS1,GHR,HAS2,HDAC4,HIF1A,HNMT,IL17A,IL1R1,IL1RL2,IL8,IRAK3,KLF2,MAPK9,MYLK3,NFKB1,NKX3-1,PLCB1,PRKCA,PTGIS,RBMX,RIPK2,RPS6KA5,SFRP1,SLC30A8,SNCA,SOX9,SRC,TNFRSF11A,TNIP2,TRAF6,TRIM63
GO:0045596	negative regulation of cell differentiation	5.733608E-005	0.007389984	331	487	AATK,ABCA1,ABCA5,ACVRL1,ADCYAP1,ADIPOQ,ANKRD17,ANKRD62,APC,APP,ARHGEF2,ASCL1,ASCL2,ASPM,ASXL1,AXIN1,AXIN2,BCL11A,BCL6,BCL9,BCL9L,BDNF,BHLHE41,BMP2,BMP4,BMP5,BMP7,BMPR1A,CALCA,CARTPT,CAV1,CCL3,CCND1,CD74,CDC73,CDK5R1,CDK5RAP2,CDK6,CHRD,CIT,CITED1,CNTF,CNTN2,CNTN4,CREBBP,CRP,CTLA4,CTNNA1,CTNNB1,DAB1,DAB2IP,DCC,DICER1,DIS3L2,DKK1,DLL1,DLX1,DLX2,DPPA2,DRD3,DTX1,EFEMP1,ENPP1,EOMES,EP300,EPHB2,EREG,ESR…
GO:0050803	regulation of synapse structure and activity	5.903066E-005	0.007515611	46	61	APP,ASIC2,BDNF,C1QL3,CAMK2B,CBLN1,CBLN2,CDC20,CDC42,CHRNB2,CTNNA2,DAB2IP,DISC1,EPHA5,EPHB1,EPHB2,EPHB3,ETV5,FRMPD4,GHSR,LPHN1,MEF2A,MEF2C,MUSK,NEDD4,NEURL,NEUROD2,NLGN1,NLGN3,NRXN1,NRXN2,NRXN3,OXTR,PDLIM5,PTK2,RAB17,RELN,ROBO2,SHANK3,SIX1,SIX4,SLIT1,SYNDIG1,UBE2V2,WNT5A,WNT7A
GO:0045165	cell fate commitment	6.86879E-005	0.008536925	177	224	ACVR1,ASCL1,ATOH1,AXIN1,BARHL2,BATF,BCL2,BMP2,BMP4,CASP3,CDC42,CDC73,CDON,CTNNB1,CYP26B1,DBX1,DLL1,DLX1,DLX2,DOCK7,DSCAML1,EOMES,EPAS1,ERBB4,EVX1,EYA1,EYA2,FGF1,FGF10,FGF13,FGF3,FGFR1,FGFR2,FGFR3,FOXA1,FOXA2,FOXN4,FOXS1,FZD5,GAP43,GAS1,GATA1,GATA2,GATA3,GATA4,GATA6,GCM1,GDF7,GDNF,GFI1,GLI2,GLI3,GSX1,GSX2,HES1,HEY2,HIPK2,HNF1B,HOXA11,HOXA13,ID2,IL4,IL7,IRF4,ISL1,ISL2,ITGB1,JAG1,JAG2,KDR,KLF4,LBX1,…
GO:0001709	cell fate determination	0.000069532	0.008540163	32	40	ASCL1,ATOH1,BARHL2,BMP4,CDC42,CTNNB1,CYP26B1,DLL1,DSCAML1,GATA2,GATA3,GATA6,HES1,ISL1,JAG1,KLF4,LBX1,MEF2A,MEF2C,MYOD1,NKX2-2,NOTCH2,NOTCH4,NTF3,PAX2,PAX6,POU5F1,POU6F2,PROX1,SOX17,TBX2,TRIM15
GO:0048663	neuron fate commitment	7.272158E-005	0.00872659	48	62	ASCL1,ATOH1,AXIN1,BMP4,CDC42,DBX1,DLX1,DLX2,EVX1,EYA1,FOXA1,FOXA2,FOXN4,GATA2,GLI2,GLI3,GSX1,GSX2,HES1,ID2,ISL1,ISL2,JAG2,LBX1,NKX2-1,NKX2-2,NKX6-1,NKX6-2,NOTCH1,NRG1,NTRK3,OLIG1,OLIG2,OTX2,PAX3,PAX6,POU4F1,PTF1A,RBPJ,SHH,SIX1,SOX1,SOX2,SUFU,TFAP2C,TGFB2,TGFBR1,TLX3
GO:0044089	positive regulation of cellular component biogenesis	7.32855E-005	0.008694325	18	24	ASIC2,BDNF,CBLN1,CBLN2,EPHB1,EPHB2,EPHB3,LDB2,NLGN1,NLGN3,NRXN1,NRXN2,NRXN3,OXTR,PRKCA,SYNDIG1,UBE2V2,WNT7A
GO:0050728	negative regulation of inflammatory response	0.000088902	0.01008844	50	76	ABR,ADA,ADCYAP1,ADIPOQ,ADORA1,ADORA2A,ANXA1,AOAH,APOA1,BCR,C1QTNF3,CALCRL,CD276,CNR2,DUSP10,FAM105B,FFAR4,FOXF1,FOXP3,GATA3,GBA,GHSR,GPER,GPX2,GSTP1,IL10,IL12B,IL2,IL20RB,IL2RA,IL4,ISL1,KLF4,NDFIP1,NFKB1,NLRP12,NT5E,PPARG,PRKCD,PSMA1,PSMB4,PTGER4,PTGIS,PTPN2,SERPINC1,SMAD3,SPN,TNFAIP3,TNFRSF1B,UACA
GO:0048333	mesodermal cell differentiation	8.906384E-005	0.009998134	14	19	BMP4,EYA2,FOXF1,FOXS1,HMGA2,HOXA11,INHBA,KDM6A,KLF4,PAX2,SIX2,SMAD1,TRIM15,WNT3A
GO:0050766	positive regulation of phagocytosis	9.056158E-005	0.01005812	18	30	ABR,BCR,CAMK1D,CCL2,CD36,CD47,DOCK2,GAS6,GATA2,MBL2,NCKAP1L,PTK2,PTX3,SFTPD,SLC11A1,SPACA3,TUB,TULP1
GO:0090257	regulation of muscle system process	0.0001015654	0.01071053	122	157	ADA,ADK,ADORA1,ADORA2B,ADRA1A,ADRA1B,ADRA2A,ADRA2C,ADRB1,ADRB2,ADRBK1,AGT,AKAP6,ANK2,ANXA6,ASPH,ATP1A1,ATP2A1,BMP10,CACNA1C,CALCA,CALCRL,CALM1,CALM2,CALM3,CAMK2B,CAMK2D,CAMK2G,CASQ1,CAV1,CHRM3,CHRNB4,CMYA5,COL14A1,CTGF,DAPK3,DMD,DSG2,DSP,EDN1,EDN2,F2R,FBXO32,FGF12,GHSR,GJA1,GJA5,GLRX3,GPD1L,GPER,GSTO1,GUCY1A3,HDAC4,HSP90AA1,IGF1,IL6ST,KCNA5,KCNB2,KCNE1L,KCNH2,KCNJ2,KCNMA1,KCNQ1,KLF4,LMCD1,MAP2K1,…
GO:0051249	regulation of lymphocyte activation	0.0001092353	0.01140417	204	307	ADA,ADK,ADORA2A,AHR,AP3B1,ATM,AXL,BCL2,BCL6,BLM,BMP4,BTLA,CAMK4,CARD11,CASP3,CAV1,CBLB,CCL19,CCL2,CCL21,CCL5,CCR2,CD1D,CD247,CD276,CD28,CD38,CD40,CD47,CD5,CD59,CD74,CD83,CD86,CDC42,CDKN1A,CHRNB2,CLPTM1,CTLA4,CTNNB1,DLG1,DPP4,DTX1,DUSP3,EBI3,EFNB1,FADD,FAS,FGF10,FOXJ1,FOXN1,FOXP3,FYN,GAL,GAS6,GATA3,GLI2,GLI3,GLMN,GPAM,GRAP2,GRB2,HES1,HLA-DOA,HLA-DPA1,HLA-DPB1,HLA-DQA2,HLA-G,HLX,HPS1,HSPH1,ICOS,ICO…
GO:0045956	positive regulation of calcium ion-dependent exocytosis	0.0001120451	0.01158169	6	10	CDK5R2,DOC2B,GLRA1,PLCB1,STXBP1,ZP4
GO:0072078	nephron tubule morphogenesis	0.0001121327	0.01147711	19	21	AHI1,CTNNB1,GPC3,HES1,HNF1B,IRX1,IRX2,IRX3,KLHL3,LGR4,OSR1,PAX2,PAX8,PKD1,SIX1,SOX8,SOX9,WNT6,WNT9B
GO:0060037	pharyngeal system development	0.0001124507	0.01139792	13	16	ACVR1,EYA1,GATA3,HES1,ISL1,NKX2-5,NKX2-6,NKX3-1,PLXNA2,PTCH1,SIX1,TBX1,TGFBR1
GO:0006836	neurotransmitter transport	0.0001143629	0.01148028	77	116	ABAT,CACNA1A,CACNA1B,CADPS,CHAT,CLN8,CPLX1,CPLX2,DOC2B,GABRA2,GABRQ,GAD2,GLS,GLUL,GRM4,HSPA8,ICA1,LIN7A,LIN7C,MAOA,NLGN1,NRXN1,NRXN2,NRXN3,OTOF,P2RX7,PCLO,PIP5K1C,PSEN1,RAB14,RIMS1,RIMS2,RIMS4,SCRIB,SLC17A6,SLC17A8,SLC18A1,SLC18A3,SLC1A3,SLC22A2,SLC22A3,SLC32A1,SLC38A1,SLC38A2,SLC5A7,SLC6A1,SLC6A11,SLC6A12,SLC6A15,SLC6A16,SLC6A18,SLC6A19,SLC6A2,SLC6A3,SLC6A4,SLC6A5,SLC6A6,SLC6A7,SLC6A9,SNAP25,SNC…
GO:0061138	morphogenesis of a branching epithelium	0.0001148345	0.01141783	136	174	ACVR1,ADM,AGT,AR,B4GALT1,BCL2,BMP2,BMP4,BMP7,BTRC,CD44,CITED1,CLIC4,CTNNB1,CTSH,CXCL12,CXCR4,DICER1,DLG1,DLL4,EDN1,EDNRA,EGF,EPHA2,ESR1,ETV4,EYA1,FEM1B,FGF1,FGF10,FGF7,FGFR1,FGFR2,FOXA1,FOXA2,FOXD1,FOXD2,FOXD3,FOXD4,FOXD4L1,FOXD4L2,FOXD4L5,FOXD4L6,FOXF1,FOXS1,GBX2,GCM1,GDF2,GDF7,GDNF,GLI2,GLI3,GNA13,GPC3,GRB2,GREM1,GZF1,HHEX,HHIP,HNF1B,HOXA11,HOXA13,HOXB13,IGF1,IL10,IL6,KDR,LAMA1,LAMA5,LEF1,LHX1,…
GO:0070528	protein kinase C signaling cascade	0.0001199389	0.01170245	6	10	AVP,HTR2B,MAS1,PLEK,PRKCZ,ZP4
GO:0071869	response to catecholamine stimulus	0.0001208101	0.01167831	14	16	ADCY6,ADIPOQ,APLP1,DRD1,DRD5,EGR1,GNAS,GNG2,KCNQ1,PDE4B,PDE4D,PRKACA,RYR2,SNCA
GO:0071870	cellular response to catecholamine stimulus	0.0001216164	0.0116484	13	15	ADCY6,ADIPOQ,APLP1,DRD1,DRD5,GNAS,GNG2,KCNQ1,PDE4B,PDE4D,PRKACA,RYR2,SNCA
GO:0002009	morphogenesis of an epithelium	0.0001399679	0.01316455	279	373	ACVR1,ACVRL1,ADM,AGT,AHI1,ALDH1A2,ALDH1A3,ALX1,APAF1,AR,ARHGAP24,ARHGAP35,B4GALT1,BBS5,BBS7,BCL2,BMP2,BMP4,BMP7,BTRC,C11orf34,C2CD3,CA2,CCDC39,CCM2,CD44,CECR2,CITED1,CITED2,CLIC4,COBL,COL5A1,CRYGS,CSF1R,CTHRC1,CTNNB1,CTNND1,CTSH,CXCL12,CXCR4,CYP7B1,DEAF1,DICER1,DLC1,DLG1,DLG3,DLL1,DLL4,EDN1,EDNRA,EGF,EGFR,ENAH,EPB41L5,EPHA2,ESR1,ESR2,ETV4,EYA1,FEM1B,FGF1,FGF10,FGF7,FGFR1,FGFR2,FGFR3,FOXA1,FOXA2,F…
GO:0001763	morphogenesis of a branching structure	0.0001434499	0.01337158	144	182	ACVR1,ADM,AGT,AR,B4GALT1,BCL2,BMP2,BMP4,BMP7,BTRC,CD44,CITED1,CLIC4,COL13A1,CTNNB1,CTNND2,CTSH,CXCL12,CXCR4,DICER1,DLG1,DLL4,DLX2,DRD2,EDN1,EDNRA,EGF,EPHA2,EPHA7,ERMN,ESR1,ETV4,EYA1,FEM1B,FGF1,FGF10,FGF7,FGFR1,FGFR2,FOXA1,FOXA2,FOXD1,FOXD2,FOXD3,FOXD4,FOXD4L1,FOXD4L2,FOXD4L5,FOXD4L6,FOXF1,FOXS1,GBX2,GCM1,GDF2,GDF7,GDNF,GLI2,GLI3,GNA13,GPC3,GRB2,GREM1,GZF1,HHEX,HHIP,HNF1B,HOXA11,HOXA13,HOXB13,IGF1…
GO:0002684	positive regulation of immune system process	0.0001503848	0.01365232	393	608	ABCB9,ABI1,ABL1,ACTB,ACTG1,ACTR2,ACTR3,ADA,ADK,ADORA2B,ADORA3,AIM2,AP3B1,ARPC2,ARPC3,AXL,BAIAP2,BCAR1,BCL2,BCL6,BDKRB1,BIRC2,BIRC3,BLK,BLM,BTLA,C1QB,C1R,C3AR1,C4BPA,C5AR1,C6,C7,C8A,C8B,C9,CACNB4,CADM1,CAMK1D,CARD11,CARD9,CAV1,CBLB,CCL19,CCL2,CCL21,CCL3,CCL5,CCR2,CD1D,CD247,CD276,CD28,CD36,CD38,CD40,CD46,CD47,CD5,CD55,CD59,CD74,CD79B,CD83,CD86,CDC42,CDK1,CDKN1A,CFB,CFH,CFHR1,CFHR5,CFI,CHRNB2,CLU,C…
GO:0007608	sensory perception of smell	0.0001505603	0.01355043	188	409	B3GNT2,CNGA2,DRD2,FZD2,GNAL,GNAS,GRM7,GRM8,MKKS,NAV2,OMP,OR10A7,OR10AG1,OR10D3,OR10G4,OR10H1,OR10H3,OR10H4,OR10H5,OR10J1,OR10J3,OR10J5,OR10K1,OR10P1,OR10R2,OR10S1,OR10V1,OR10W1,OR10X1,OR10Z1,OR11A1,OR11H1,OR11H12,OR11H6,OR11L1,OR13A1,OR13C9,OR13D1,OR13F1,OR13G1,OR13H1,OR13J1,OR14A16,OR14C36,OR14I1,OR14J1,OR1A2,OR1B1,OR1C1,OR1D5,OR1E2,OR1F1,OR1G1,OR1J1,OR1L3,OR1L4,OR1L6,OR1L8,OR1M1,OR1N1,OR1N2,OR1…
GO:1902106	negative regulation of leukocyte differentiation	0.0001531409	0.01366488	47	68	ADIPOQ,BCL6,BMP4,CALCA,CARTPT,CCL3,CD74,CTLA4,CTNNB1,DTX1,FOXJ1,GATA2,GLI3,HLA-G,HLX,ID2,IFNA2,IFNB1,IFNL1,IL4,IL4R,INHBA,INPP4B,INPP5D,IRF1,LRRC17,LYN,MYC,NF1,NFKBID,PGLYRP1,PGLYRP3,PIK3R1,PRDM16,PTPN2,RARA,RUNX1,SFRP1,SHH,SOCS5,THOC5,TLR3,TLR4,TNFSF4,ZBTB46,ZFPM1,ZNF675
GO:0007600	sensory perception	0.0001553635	0.01374572	456	834	ABCC6,ABLIM1,ADCYAP1,ADORA1,ADORA2A,ADRA2A,ADRB1,AIPL1,AQP4,ARL6,ASIC2,ASIC3,ATP2B2,ATP6V0A4,AXIN1,B3GNT2,BBS1,BBS10,BBS5,BBS7,BBS9,BDKRB1,BFSP2,BTBD9,C2orf71,C5AR1,CABP4,CACNA1D,CACNA1E,CACNB2,CACNB4,CALCA,CASP3,CDH1,CDH3,CHD7,CHM,CHRNB2,CLIC5,CLN8,CLRN1,CNGA2,CNGA3,CNGB3,CNR1,CNR2,CNTN5,COCH,COL11A1,COL11A2,COL18A1,COL1A1,COL2A1,COL4A3,CRYAA,CRYBA4,CRYBB3,CRYGC,CRYZ,CYP1B1,CYP4V2,DFNA5,DFNB31,D…
GO:0071407	cellular response to organic cyclic compound	0.0001600318	0.01403976	167	240	AACS,ACVR1,ADCY6,ADCYAP1,ADIPOQ,AGO2,AKAP6,AKAP7,AKR1C3,ALPL,ANKRD1,ANXA1,AOC1,APLP1,AQP1,AQP4,AQP8,AQP9,AR,ARG1,AXIN1,AXIN2,BLM,BMP2,BMP4,BMP7,BRCA1,BTRC,CASP9,CCL2,CCL3,CCL5,CDH1,CEBPA,CFTR,CPS1,CRHBP,CTNNA1,CTNNB1,CYP11A1,CYP24A1,CYP7A1,DIAPH1,DICER1,DRD1,DRD5,DROSHA,DYNAP,EGFR,EGR1,EGR2,EGR3,ESR1,ESR2,ESRRB,ESRRG,FOXF1,GLI2,GNAS,GNG2,GPER,GPLD1,HMGCS1,HNF4A,HNF4G,HRH1,HSP90B1,IFNB1,IGFBP5,IL1…
GO:0032649	regulation of interferon-gamma production	0.0001710158	0.01475541	41	72	AXL,CCR2,CD276,CEBPG,EBI3,FADD,FOXP3,FZD5,GAS6,GATA3,IFNL1,IL10,IL12A,IL12B,IL18,IL18R1,IL1RL1,IL2,IL20RB,IL21,IL23R,INHBA,IRF8,ISL1,KLRK1,PDE4B,PDE4D,PGLYRP1,PGLYRP3,PRNP,RARA,RIPK2,SCGB1A1,SLC11A1,TLR3,TLR4,TLR7,TNFSF4,TXK,WNT5A,ZFPM1
GO:0045666	positive regulation of neuron differentiation	0.0001786125	0.01528455	62	70	ACTR3,ADRA2C,ASCL1,ATOH1,BDNF,BMP2,BMP4,BMP6,BMP7,BNIP2,CDON,DAB1,DMD,ECT2,ENSG00000178404,EPO,ETV5,FAM5C,FEZ1,FEZF1,FEZF2,FGFR1,FOXA1,FOXA2,GDF6,GDF7,GLI2,HEYL,HMG20B,IFNG,IL6,IRX3,ITGB1,KCTD11,MEF2A,MEF2C,NCOA1,NEUROD2,NEUROG1,NEUROG2,NEUROG3,NGF,NKX2-2,NKX2-5,NKX6-1,NRCAM,PHOX2B,PROX1,RGS6,SALL1,SOX11,SOX2,SPAG9,TCF12,TCF3,TCF4,TGIF1,TIMP2,TRIM32,VWC2,VWC2L,ZEB1
GO:0072189	ureter development	0.0001792768	0.01521666	12	12	ALDH1A2,BMP4,FOXF1,GATA3,NPHP3,OSR1,PAX2,RET,SIX1,SOX8,SOX9,TSHZ3
GO:0061311	cell surface receptor signaling pathway involved in heart development	0.000180278	0.01517824	15	18	BMP2,BMP4,CTNNB1,DLL4,HEY1,HEY2,JAG1,MSX2,NOTCH1,NOTCH2,POU5F1,RBPJ,SNAI1,WNT3A,WNT5A
GO:0045667	regulation of osteoblast differentiation	0.0001907733	0.01593339	77	99	ACVR1,ACVR2A,APC,AXIN2,BMP2,BMP4,BMP6,BMP7,BMPR1A,BMPR1B,CD276,CDK6,CEBPA,CEBPB,CHRD,CITED1,CTHRC1,CTNNB1,DDR2,DLX5,FAM20C,FBN2,FGF23,FGFR2,GDF2,GLI3,GNAS,HAND2,HDAC4,HDAC7,HEY1,HGF,ID2,ID4,IGF1,IGFBP5,IL6,IL6R,IL6ST,LIMD1,LRP5,MEF2A,MEF2C,MSX2,NELL1,NOG,NOTCH1,NPNT,NPPC,OSTN,PDLIM7,PRKACA,PRKD1,PTCH1,PTK2,RUNX2,SEMA4D,SFRP1,SFRP2,SKI,SMAD1,SMAD3,SMAD5,SMOC1,SNAI2,SOX11,SOX2,SUCO,SUFU,TOB1,TP63,T…
GO:0072028	nephron morphogenesis	0.0001946408	0.01612738	28	33	AHI1,BMP4,CTNNB1,GDNF,GPC3,GREM1,HES1,HNF1B,IRX1,IRX2,IRX3,KIF26B,KLHL3,LGR4,LHX1,OSR1,PAX2,PAX8,PKD1,SALL1,SIX1,SIX2,SOX8,SOX9,WNT4,WNT6,WNT9B,WT1
GO:0061430	bone trabecula morphogenesis	0.0002225164	0.01786978	7	10	COL1A1,FBN2,MMP2,MSX2,PPARGC1B,SEMA4D,SFRP1
GO:0032655	regulation of interleukin-12 production	0.0002280195	0.01803427	26	44	CCL19,CD36,CD40,CMKLR1,HLA-G,IFNG,IL10,IL12B,IL23R,IRAK3,IRF1,IRF5,IRF8,ISL1,MAST2,NFKB1,PLCB1,RIPK2,THBS1,TIGIT,TLR2,TLR3,TLR4,TNFRSF9,TNFSF4,TRAF6
GO:0072088	nephron epithelium morphogenesis	0.0002364995	0.01828929	27	30	AHI1,BMP4,CTNNB1,GDNF,GPC3,GREM1,HES1,HNF1B,IRX1,IRX2,IRX3,KIF26B,KLHL3,LGR4,LHX1,OSR1,PAX2,PAX8,PKD1,SALL1,SIX1,SIX2,SOX8,SOX9,WNT4,WNT6,WNT9B
GO:0017144	drug metabolic process	0.0002365533	0.01815894	20	36	AK4,BCHE,CBR1,CYP2A6,CYP2B6,CYP2C19,CYP2C8,CYP2C9,CYP4B1,CYP4F2,DPEP1,EPHX2,FMO2,FMO3,FPGS,NOS1,NR1I2,NT5C2,TXN,UGT1A1
GO:0048598	embryonic morphogenesis	0.0002486029	0.01894463	351	508	ABR,ACVR1,ACVR2A,ADM,AFF3,AHI1,ALDH1A2,ALDH1A3,ALX1,ALX4,AMOT,APAF1,ARFRP1,ARHGAP35,ATOH1,ATP2B2,AXIN1,BBS5,BBS7,BCR,BLOC1S5,BMP4,BMP7,BMPR1A,C2CD3,CCDC39,CDC73,CDON,CECR2,CEP290,CER1,CFC1,CFC1B,CHD7,CHRD,CHST11,CITED2,CLIC5,COBL,COL11A1,COL2A1,CREBBP,CRYAA,CTHRC1,CTNNB1,CUL3,CYP26B1,DACT1,DEAF1,DICER1,DKK1,DLC1,DLD,DLG1,DLL1,DLL4,DLX2,DLX5,DLX6,DNAJB6,DSCAML1,DST,DUSP1,DUSP4,DUSP5,DYNC2H1,EDN1,E…
GO:0060850	regulation of transcription involved in cell fate commitment	0.0002601887	0.01968384	13	14	BMP2,BMP4,DLX1,DLX2,EVX1,LBX1,NKX6-1,NKX6-2,NR2F2,PAX6,POU5F1,PROX1,SOX17
GO:0009593	detection of chemical stimulus	0.0002753839	0.02053577	206	443	ASIC3,ASPH,CALM1,CALM2,CALM3,CASR,CYB5R4,DRGX,FFAR4,FOXA2,GNAT3,KCNIP1,KCNIP2,KCNMB2,KCNMB4,LBP,NKX6-1,OR10A7,OR10AG1,OR10D3,OR10G4,OR10H1,OR10H3,OR10H4,OR10H5,OR10J1,OR10J3,OR10J5,OR10K1,OR10P1,OR10R2,OR10S1,OR10V1,OR10W1,OR10X1,OR10Z1,OR11A1,OR11H1,OR11H12,OR11H6,OR11L1,OR13A1,OR13C9,OR13D1,OR13F1,OR13G1,OR13H1,OR13J1,OR14A16,OR14C36,OR14I1,OR14J1,OR1A2,OR1B1,OR1C1,OR1D5,OR1E2,OR1F1,OR1G1,OR1J1…
GO:0001710	mesodermal cell fate commitment	0.0002897989	0.02130634	10	14	BMP4,EYA2,FOXS1,HOXA11,KLF4,PAX2,SIX2,SMAD1,TRIM15,WNT3A
GO:0031348	negative regulation of defense response	0.0003176933	0.02256271	59	94	A2M,ABR,ADA,ADCYAP1,ADIPOQ,ADORA1,ADORA2A,ANXA1,AOAH,APOA1,BCR,C1QTNF3,CALCRL,CD276,CNR2,CR1,DHX58,DUSP10,FAM105B,FFAR4,FOXF1,FOXP3,GATA3,GBA,GHSR,GPER,GPX2,GSTP1,IFI16,IL10,IL12B,IL2,IL20RB,IL2RA,IL4,IRAK3,ISL1,ITCH,KLF4,NDFIP1,NFKB1,NLRP12,NT5E,PPARG,PPM1B,PRKCD,PSMA1,PSMB4,PTGER4,PTGIS,PTPN2,SERPINC1,SMAD3,SPN,TNFAIP3,TNFRSF1B,TRAFD1,TRIM38,UACA
GO:0002062	chondrocyte differentiation	0.00033876	0.0235777	41	49	ACAN,AMELX,ARID5A,AXIN2,BMP2,BMP4,CHST11,COL11A1,COL11A2,COL2A1,CREB3L2,CYTL1,EIF2AK3,FGF18,FGF9,FGFR1,FGFR3,GPLD1,HMGA2,HSPG2,IMPAD1,MAPK14,MATN1,MEF2A,MEF2C,MSX2,NFIB,NPPC,OSR1,PRKCA,PTH1R,RUNX2,RUNX3,SFRP2,SHOX2,SIX2,SOX9,SULF1,SULF2,WNT5B,WNT7A
GO:0035303	regulation of dephosphorylation	0.0003453255	0.02387548	86	119	ADORA1,AKAP6,ANKLE2,BMP2,CALM1,CALM2,CALM3,CAMSAP3,CCDC8,CD2BP2,CEP192,CHRM5,CMYA5,CNEP1R1,CNST,CRY2,CSRNP2,CSRNP3,DLC1,DLG2,DLG3,DRD2,ELFN1,ELFN2,FARP1,GBA,GPATCH2,GPLD1,GRXCR1,HSP90B1,HTT,IFNG,INPP5K,ITGA1,JAK2,KIAA0430,LMTK3,MAGI2,MASTL,MEF2A,MEF2C,MPHOSPH10,MYO1D,NCKAP1L,NPNT,NSMF,NUAK1,PCDH11X,PLEK,PPARGC1B,PPP1R12A,PPP1R17,PPP1R26,PPP1R36,PPP1R37,PPP1R42,PPP2R2B,PPP2R4,PPP2R5A,PPP4R4,PPP6R3…
GO:0032680	regulation of tumor necrosis factor production	0.0003471637	0.02384466	47	74	ADIPOQ,ARFGEF2,AXL,CACTIN,CARD9,CCL19,CCL3,CCR2,CD34,CD36,CHRNA7,CIDEA,FADD,FOXP3,GAS6,GHSR,GSTP1,HSPB1,IFNG,IL10,IL12B,IL18,IRAK3,ISL1,JAK2,LBP,LTF,MAPKAPK2,MAVS,NOD1,PF4,POMC,RARA,RIPK2,SPN,TBC1D23,THBS1,TICAM1,TLR2,TLR3,TLR4,TNFAIP3,TNFRSF8,TRIM27,TWIST1,TWIST2,ZC3H12A
GO:0030878	thyroid gland development	0.0003726697	0.02510111	14	19	CGA,FGF10,FOXE1,FOXE3,HHEX,NKX2-1,NKX2-5,PAX8,SHH,SIX1,SMAD3,TBX1,TG,THRA
GO:0002253	activation of immune response	0.0003732821	0.02498119	230	336	ABI1,ABL1,ACTB,ACTG1,ACTR2,ACTR3,AIM2,ARPC2,ARPC3,BAIAP2,BCAR1,BCL2,BIRC2,BIRC3,BLK,C1QB,C1R,C4BPA,C5AR1,C6,C7,C8A,C8B,C9,CACNB4,CARD11,CARD9,CD247,CD36,CD38,CD46,CD55,CD79B,CD86,CDC42,CDK1,CFB,CFH,CFHR1,CFHR5,CFI,CLU,COLEC12,CR1,CR2,CREB1,CRP,CTLA4,CTSB,CTSK,CTSL,CTSS,CYFIP2,CYLD,DDX58,DMBT1,DOCK1,DUSP3,DUSP4,DUSP6,DUSP7,ELMO1,ELMO2,ENAH,FADD,FAM105B,FCGR1A,FCGR2A,FCGR3A,FCN1,FCN2,FGR,FOS,FOXP3,…
GO:0007158	neuron cell-cell adhesion	0.000389131	0.02587597	11	12	ASTN1,CDK5R1,CNTN4,CTNND2,NCAM2,NINJ2,NLGN1,NLGN3,NRXN1,RET,TNR
GO:0042742	defense response to bacterium	0.00039609	0.02617202	83	163	ANXA3,C5AR1,CARD9,CCL20,CD36,CEBPE,CRP,CST11,CXCL13,DCD,DEFA1,DEFA5,DEFB1,DEFB107A,DEFB107B,DEFB108B,DEFB112,DEFB115,DEFB116,DEFB118,DEFB119,DEFB128,DEFB129,DEFB130,DEFB131,DEFB136,DMBT1,FGR,HCK,HIST1H2BE,HIST1H2BJ,HTN1,IFNB1,IFNE,IFNG,IL10,IL12A,IL12B,IL22RA1,IL23R,IL6,IL6R,IRF8,KLRK1,LALBA,LBP,LTF,LYST,LYZ,MAVS,MBL2,MMP7,MR1,NCF1,NLRP1,NOD1,NOS2,P2RX7,PGLYRP1,PGLYRP3,PLA2G2A,PLD1,PPBP,PRG2,PRKC…
GO:0030818	negative regulation of cAMP biosynthetic process	0.0003967281	0.02604932	24	30	ADRA2A,AKAP6,APLP1,CCR2,DRD2,DRD3,DRD4,EDN1,EDNRA,EDNRB,GABBR1,GABBR2,GALR1,GPR87,GRM2,GRM3,GRM7,GRM8,HTR1B,NPR3,OPRM1,P2RY13,PDE2A,PRKCA
GO:0048754	branching morphogenesis of an epithelial tube	0.0004015481	0.02620101	117	150	ACVR1,AGT,AR,B4GALT1,BCL2,BMP2,BMP4,BMP7,BTRC,CD44,CITED1,CLIC4,CTNNB1,CTSH,CXCL12,CXCR4,DICER1,DLG1,DLL4,EDN1,EDNRA,EGF,EPHA2,ESR1,ETV4,EYA1,FGF1,FGF10,FGFR2,FOXA1,FOXA2,FOXD1,FOXD2,FOXD3,FOXD4,FOXD4L1,FOXD4L2,FOXD4L5,FOXD4L6,FOXF1,FOXS1,GBX2,GDF2,GDF7,GDNF,GLI2,GLI3,GNA13,GPC3,GREM1,GZF1,HHEX,HHIP,HNF1B,HOXA11,IGF1,KDR,LAMA1,LAMA5,LEF1,LHX1,LRP5,MED1,MET,MMP14,MSX2,MYC,NCOA3,NFATC3,NKX2-1,NKX3-…
GO:0009617	response to bacterium	0.0004081256	0.02646479	211	363	ABCA1,ABR,ADH7,ADM,AKIRIN2,ALPL,ANKRD1,ANXA3,APOB,ARG1,AXL,BAIAP2,BAIAP2L1,BCR,BDKRB1,C5AR1,CACTIN,CARD9,CCL2,CCL20,CCL3,CCL5,CD180,CD1D,CD36,CD47,CDC73,CEBPB,CEBPE,CITED1,CMPK2,CNR1,CNR2,CPS1,CRP,CSF2,CSF3,CST11,CXCL13,CYP11A1,DAB2IP,DCD,DCN,DEFA1,DEFA5,DEFB1,DEFB107A,DEFB107B,DEFB108B,DEFB112,DEFB115,DEFB116,DEFB118,DEFB119,DEFB128,DEFB129,DEFB130,DEFB131,DEFB136,DMBT1,DUSP10,EDN1,EDNRA,EDNRB,E…
GO:0061326	renal tubule development	0.0004112553	0.02650312	34	38	AHI1,AQP11,CALB1,CTNNB1,DLL1,GPC3,HES1,HEYL,HNF1B,IRX1,IRX2,IRX3,JAG1,KLHL3,LGR4,MEF2A,MEF2C,MTSS1,NOTCH1,OSR1,PAX2,PAX8,PKD1,POU3F3,SIX1,SOX8,SOX9,STAT1,TFAP2B,TTC8,UMOD,WNT6,WNT7B,WNT9B
GO:0030803	negative regulation of cyclic nucleotide biosynthetic process	0.0004304657	0.02740282	24	31	ADRA2A,AKAP6,APLP1,CCR2,DRD2,DRD3,DRD4,EDN1,EDNRA,EDNRB,GABBR1,GABBR2,GALR1,GPR87,GRM2,GRM3,GRM7,GRM8,HTR1B,NPR3,OPRM1,P2RY13,PDE2A,PRKCA
GO:0034220	ion transmembrane transport	0.000441045	0.02790612	308	461	ACACB,ANK2,ANKH,ANO1,ANO10,ANO2,ANO3,ANO4,ANO5,ANO6,ANO7,AOC1,AQP1,ARHGEF9,ASIC2,ASIC3,ASPH,ATP10A,ATP10D,ATP11B,ATP12A,ATP1A1,ATP1A4,ATP1B1,ATP1B3,ATP2A1,ATP2A2,ATP2B1,ATP2B2,ATP2B4,ATP2C1,ATP4A,ATP5F1,ATP5G1,ATP5G2,ATP5G3,ATP5H,ATP5J,ATP5L,ATP5O,ATP6AP1L,ATP6V0A2,ATP6V0A4,ATP6V0C,ATP6V0D2,ATP6V0E1,ATP6V0E2,ATP6V1B2,ATP6V1C1,ATP6V1F,ATP6V1H,ATP8A1,ATP8B1,C8orf44-SGK3,CACFD1,CACNA1A,CACNA1B,CACNA…
GO:0002922	positive regulation of humoral immune response	0.0004490856	0.02807457	3	13	C6,PTPRC,ZP4
GO:0007379	segment specification	0.0004668212	0.0290096	11	17	COBL,DLL1,IRX1,IRX2,IRX3,MAFB,MEOX1,MEOX2,MSGN1,MTF2,OSR1
GO:0043502	regulation of muscle adaptation	0.0004733052	0.02906651	32	34	ADK,ADRB1,AGT,AKAP6,BMP10,CAMK2B,CAMK2D,CAMK2G,CASQ1,CMYA5,COL14A1,EDN1,FBXO32,GLRX3,HDAC4,IGF1,IL6ST,KLF4,LMCD1,MGEA5,MTPN,MYOG,NOS3,P2RX4,PDE5A,PPP3CA,PPP3CB,PRKCA,RGS2,RPS6KB1,SCN5A,TRIM63
GO:0035987	endodermal cell differentiation	0.0004967105	0.03014917	10	16	CDC73,CTNNB1,EOMES,GATA6,HMGA2,HNF1B,PAF1,POU5F1,SOX17,SOX2
GO:0007611	learning or memory	0.0005001971	0.0301853	122	168	AAAS,ABI2,ADAM2,ADCY1,ADCY8,ADRA1B,ADRB1,AFF2,AMPH,APP,ARC,ATAD1,ATXN1,BDNF,BTBD9,CACNA1C,CACNA1E,CALB1,CAMK4,CHRNA7,CHRNB2,CLN8,CNR1,CNTN2,CNTNAP2,CPEB3,CRHBP,CRHR1,CTNND2,DBH,DRD1,DRD2,DRD3,DRD4,DRD5,EGFR,EGR1,EGR2,ENSG00000185900,EPHB2,FGF13,FOS,FOXB1,FOXP2,FYN,FZD9,GABRA5,GIP,GM2A,GPI,GRIA1,GRIN2A,GRIN2B,GRM4,GRM5,GRM7,HIF1A,HMGCR,HRH1,HRH2,HTR2A,HTT,IGF2,IL1RN,ITGA3,ITGA8,ITPR3,JPH3,JUN,KRAS…
GO:0034332	adherens junction organization	0.0005128807	0.03042315	46	62	ACTB,ACTG1,ACTN1,ACTN2,ARHGAP6,BCL2,CADM1,CADM2,CADM3,CDC42,CDH1,CDH10,CDH11,CDH12,CDH13,CDH15,CDH18,CDH2,CDH3,CDH4,CDH5,CDH6,CDH7,CDH8,CDH9,CTNNA1,CTNNB1,CTNND1,DLC1,DSP,LAMA5,NUMB,NUMBL,PDPK1,PIP5K1C,PKP2,PTPRK,PVRL1,PVRL3,SMAD7,SORBS1,TBCD,TESK2,THY1,VCL,ZNF703
GO:0031663	lipopolysaccharide-mediated signaling pathway	0.0005188443	0.03043109	19	29	CCL2,CCL3,CCL5,HCK,IL18,LBP,LYN,MAPK14,MTDH,NFKBIA,NOS3,PRKCE,PTAFR,RIPK2,SCARB1,STAT1,TICAM1,TLR2,TLR4
GO:0071600	otic vesicle morphogenesis	0.0005194239	0.03029489	9	11	CEP290,EYA1,FGF10,FGF3,FGFR2,PROX1,SOX9,TBX1,TCAP
GO:0030593	neutrophil chemotaxis	0.0005216946	0.03025829	23	36	C5AR1,CCL2,CCL3,CSF3R,CXADR,CXCR2,EDN2,EDN3,IFNG,IL8,ITGA1,ITGA9,ITGAM,NCKAP1L,PDE4B,PDE4D,PIK3CG,PIP5K1C,PLA2G1B,PRKCA,SPP1,SYK,TGFB2
GO:0050671	positive regulation of lymphocyte proliferation	0.0005288366	0.03050306	73	100	ADA,ADK,BCL2,BCL6,BLM,CARD11,CCL19,CCL5,CCR2,CD1D,CD276,CD28,CD38,CD40,CD59,CD74,CDKN1A,CHRNB2,EBI3,EFNB1,FADD,FGF10,FOXP3,GPAM,HES1,ICOSLG,IFNG,IGF1,IGF2,IGFBP2,IL12A,IL12B,IL15,IL18,IL2,IL21,IL23R,IL2RA,IL4,IL6,IL6ST,IL7,IRS2,ITGAL,MEF2A,MEF2C,MIF,NCK1,NCK2,NCKAP1L,NFATC2,PDCD1LG2,PELI1,PRKCQ,PTPRC,RIPK2,SHH,SPN,STAT5A,SYK,TAC1,TACR1,TCF3,TICAM1,TLR4,TNFSF13B,TNFSF4,TRAF6,VAV3,VCAM1,WNT3A,ZAP70…
GO:0003156	regulation of organ formation	0.0005428551	0.0311396	26	33	AR,BMP2,BMP4,BMP7,CITED2,CTNNB1,EYA1,FGF1,FGF10,FGF3,FGFR1,GDNF,HAND2,HES1,HOXA11,ISL1,NOTCH1,POU5F1,SHH,SIX1,SPRY1,SULF1,TBX1,WNT2,WNT5A,WT1
GO:0007606	sensory perception of chemical stimulus	0.0005571508	0.03161225	209	461	ASIC3,B3GNT2,C5AR1,CNGA2,DRD2,FFAR4,FZD2,GNAL,GNAS,GNAT3,GRM7,GRM8,ITPR3,LEF1,MKKS,NAV2,OMP,OR10A7,OR10AG1,OR10D3,OR10G4,OR10H1,OR10H3,OR10H4,OR10H5,OR10J1,OR10J3,OR10J5,OR10K1,OR10P1,OR10R2,OR10S1,OR10V1,OR10W1,OR10X1,OR10Z1,OR11A1,OR11H1,OR11H12,OR11H6,OR11L1,OR13A1,OR13C9,OR13D1,OR13F1,OR13G1,OR13H1,OR13J1,OR14A16,OR14C36,OR14I1,OR14J1,OR1A2,OR1B1,OR1C1,OR1D5,OR1E2,OR1F1,OR1G1,OR1J1,OR1L3,OR1L…
GO:0000132	establishment of mitotic spindle orientation	0.0005745498	0.03224892	10	15	ARHGEF2,CDK5RAP2,EYA1,HTT,INSC,MCPH1,NDE1,PAFAH1B1,SPDL1,ZW10
GO:0045671	negative regulation of osteoclast differentiation	0.0005801691	0.03239019	14	19	CALCA,CARTPT,CCL3,CTNNB1,IL4,INPP4B,INPP5D,LRRC17,NF1,PIK3R1,SFRP1,TLR3,TLR4,ZNF675
GO:0072132	mesenchyme morphogenesis	0.0005835956	0.03240818	16	19	BMP2,BMP7,BMPR1A,FOXF1,HEY1,HEYL,ISL1,MSX2,NOTCH1,OSR1,RBPJ,SNAI2,SOX9,TBX2,TBX20,TWIST1
GO:0050670	regulation of lymphocyte proliferation	0.0006233551	0.03371931	106	152	ADA,ADK,AHR,ATM,BCL2,BCL6,BLM,BMP4,BTLA,CARD11,CASP3,CBLB,CCL19,CCL5,CCR2,CD1D,CD276,CD28,CD38,CD40,CD59,CD74,CDKN1A,CHRNB2,CTLA4,CTNNB1,DLG1,EBI3,EFNB1,FADD,FGF10,FOXJ1,FOXP3,GAL,GLMN,GPAM,HES1,HLA-G,ICOSLG,IFNG,IGF1,IGF2,IGFBP2,IKZF3,IL10,IL12A,IL12B,IL15,IL18,IL2,IL20RB,IL21,IL23R,IL2RA,IL4,IL6,IL6ST,IL7,INPP5D,IRF1,IRS2,ITCH,ITGAL,LRRC32,LYN,MEF2A,MEF2C,MIF,MNDA,NCK1,NCK2,NCKAP1L,NDFIP1,NFATC…
GO:0051251	positive regulation of lymphocyte activation	0.0006317508	0.03399731	142	213	ADA,ADK,AP3B1,AXL,BCL2,BCL6,BLM,BTLA,CARD11,CAV1,CCL19,CCL2,CCL21,CCL5,CCR2,CD1D,CD247,CD276,CD28,CD38,CD40,CD47,CD5,CD59,CD74,CD83,CD86,CDC42,CDKN1A,CHRNB2,CTLA4,DPP4,EBI3,EFNB1,FADD,FGF10,FOXP3,FYN,GAS6,GATA3,GLI2,GLI3,GPAM,GRAP2,GRB2,HES1,HLA-DPA1,HLA-DPB1,HLA-DQA2,HLA-G,HLX,HPS1,HSPH1,ICOS,ICOSLG,IFNG,IGF1,IGF2,IGFBP2,IKZF1,IL12A,IL12B,IL15,IL15RA,IL18,IL1RL2,IL2,IL21,IL23R,IL2RA,IL4,IL4R,IL6…
GO:0050863	regulation of T cell activation	0.0006353555	0.03401596	158	230	ADA,ADK,ADORA2A,AP3B1,BCL6,BLM,BMP4,BTLA,CAMK4,CARD11,CASP3,CAV1,CBLB,CCL19,CCL2,CCL21,CCL5,CCR2,CD1D,CD247,CD276,CD28,CD47,CD5,CD59,CD74,CD83,CD86,CDC42,CLPTM1,CTLA4,CTNNB1,DLG1,DPP4,DTX1,DUSP3,EBI3,EFNB1,FADD,FOXJ1,FOXN1,FOXP3,FYN,GATA3,GLI2,GLI3,GLMN,GPAM,GRAP2,GRB2,HES1,HLA-DOA,HLA-DPA1,HLA-DPB1,HLA-DQA2,HLA-G,HLX,HSPH1,ICOS,ICOSLG,IFNA2,IFNB1,IFNG,IFNL1,IGF1,IGF2,IGFBP2,IKZF1,IL10,IL12A,IL12…
GO:0010574	regulation of vascular endothelial growth factor production	0.0006563538	0.03496089	14	23	ADORA2B,C3AR1,CCL2,CCR2,GATA4,HIF1A,HPSE,IL6,IL6ST,ISL1,NOX1,PTGS2,SULF1,SULF2
GO:0009581	detection of external stimulus	0.0006722468	0.03562567	122	181	ADORA1,AIPL1,AKR1B10,AKR1C1,AKR1C3,AKR1C4,APOA1,APOB,ASIC2,ASIC3,ATP2B2,BCMO1,CABP4,CACNB4,CALCA,CALM1,CALM2,CALM3,CD1D,CDS1,CNGA2,CNGA3,CNGB3,COL11A1,DHRS3,DRGX,EPHB1,FNTA,FNTB,FOXF1,FYN,GJA10,GNB5,GNGT2,GPC1,GPC3,GPC4,GPC5,GPC6,GPR98,GRIN2B,GRK1,GRM6,GUCA1A,GUCA1B,GUCA1C,GUCY2D,GUCY2F,HPN,HSPG2,IL18,KIT,LDLR,LOXHD1,LPL,LRP1,LRP2,LRP8,LXN,METAP2,MKKS,NGFR,NMT1,NMT2,NOD1,NOX3,NR2F6,OPN3,OPN4,OTOP…
GO:0001711	endodermal cell fate commitment	0.0006878445	0.03572685	9	13	CDC73,CTNNB1,EOMES,GATA6,HNF1B,PAF1,POU5F1,SOX17,SOX2
GO:0046329	negative regulation of JNK cascade	0.0006911858	0.03572267	13	21	AMBP,DACT1,DUSP10,DUSP19,DUSP3,ITCH,MAPK8IP1,MECOM,NCOR1,PAFAH1B1,TAOK3,ZMYND11,ZNF675
GO:0061333	renal tubule morphogenesis	0.0006966311	0.03582674	22	25	AHI1,CTNNB1,GPC3,HES1,HNF1B,IRX1,IRX2,IRX3,KLHL3,LGR4,MEF2A,MEF2C,MTSS1,OSR1,PAX2,PAX8,PKD1,SIX1,SOX8,SOX9,WNT6,WNT9B
GO:0050848	regulation of calcium-mediated signaling	0.0006981336	0.03572801	27	36	ADA,ADORA3,AKAP6,CCL3,CDH13,CMKLR1,CMYA5,DRD4,FCER1A,GPR143,IGF1,ITGAL,L1CAM,LMCD1,NEUROD2,NFAT5,P2RX2,P2RX4,P2RX5,PLEK,PRNP,RGN,SLA2,SYK,TMBIM4,TRAT1,ZAP70
GO:0048541	Peyer's patch development	0.0007136178	0.03634229	10	11	ADA,ARTN,CACNB4,FOXL1,ID2,IKZF1,NKX2-3,RET,STAT5A,TCF3
GO:0043491	protein kinase B signaling cascade	0.0007184679	0.03641167	17	29	AXL,CCL2,CCL3,CCL5,EPHA2,GAS6,IRS1,LINGO1,NKX3-1,PAX2,PIK3C2B,PIK3CA,PTEN,RPS6KB1,SOX9,THEM4,TMEM100
GO:0071621	granulocyte chemotaxis	0.0007223156	0.03642983	30	46	C5AR1,CCL2,CCL24,CCL3,CCL5,CCR3,CSF3R,CXADR,CXCR2,EDN2,EDN3,EMR2,HRH1,IFNG,IL8,ITGA1,ITGA9,ITGAM,NCKAP1L,PDE4B,PDE4D,PIK3CG,PIP5K1C,PLA2G1B,PRKCA,SCG2,SPP1,SYK,TGFB2,VEGFA
GO:0010522	regulation of calcium ion transport into cytosol	0.0007269147	0.03648553	47	63	ADCYAP1R1,AKAP6,ANK2,ASPH,BCL2,BDKRB1,CACNA1C,CALCA,CALM1,CALM2,CALM3,CAMK2D,CAPN3,CASQ1,CAV1,DHRS7C,DIAPH1,DMD,DRD1,EDNRA,EPO,F2R,F2RL3,GPER,GSTO1,LYN,MGEA5,MS4A2,NOS1,P2RX2,P2RX4,P2RX5,P2RX7,PDE4D,PLA2G1B,PLN,PML,PRKACA,RYR2,SLC8A1,SNCA,SRI,THY1,TRDN,TRPC1,TRPC3,UBASH3B
GO:0007612	learning	0.000745392	0.03670704	67	98	AAAS,ADAM2,ADRA1B,AMPH,APP,ARC,ATAD1,ATXN1,CACNA1C,CACNA1E,CHRNB2,CLN8,CNTN2,CNTNAP2,CRHR1,CTNND2,DBH,DRD1,DRD2,DRD3,DRD4,DRD5,EPHB2,FGF13,FOS,FOXB1,FOXP2,FYN,GABRA5,GRIN2A,GRIN2B,GRM4,GRM5,GRM7,HIF1A,HMGCR,HRH1,HRH2,HTT,JPH3,JUN,KRAS,LRRN4,NETO1,NEUROD2,NF1,NLGN3,NPS,NRXN1,NTRK2,PDE1B,PPP3CB,PRKAR2B,PTGS2,PTN,RELN,SHANK3,SLC24A2,SLC6A1,STRA6,TAC1,TACR1,TACR2,TANC1,TH,TNR,VDAC1
GO:0032946	positive regulation of mononuclear cell proliferation	0.0007493802	0.03673018	73	101	ADA,ADK,BCL2,BCL6,BLM,CARD11,CCL19,CCL5,CCR2,CD1D,CD276,CD28,CD38,CD40,CD59,CD74,CDKN1A,CHRNB2,EBI3,EFNB1,FADD,FGF10,FOXP3,GPAM,HES1,ICOSLG,IFNG,IGF1,IGF2,IGFBP2,IL12A,IL12B,IL15,IL18,IL2,IL21,IL23R,IL2RA,IL4,IL6,IL6ST,IL7,IRS2,ITGAL,MEF2A,MEF2C,MIF,NCK1,NCK2,NCKAP1L,NFATC2,PDCD1LG2,PELI1,PRKCQ,PTPRC,RIPK2,SHH,SPN,STAT5A,SYK,TAC1,TACR1,TCF3,TICAM1,TLR4,TNFSF13B,TNFSF4,TRAF6,VAV3,VCAM1,WNT3A,ZAP70…
GO:0050982	detection of mechanical stimulus	0.0007543652	0.03680174	27	35	ASIC2,ASIC3,ATP2B2,COL11A1,FYN,GPR98,GRIN2B,HPN,IL18,KIT,LOXHD1,MKKS,PCDH15,PIEZO1,PKD1,PKD1L1,PKD2L1,PKD2L2,SERPINE2,SLC12A2,SOX2,STRC,TCAP,TMC1,TMC2,TRPA1,TTN
GO:0032496	response to lipopolysaccharide	0.0007627033	0.03703545	134	208	ABCA1,ABR,ADM,AKIRIN2,ALPL,ANKRD1,APOB,ARG1,AXL,BCR,BDKRB1,C5AR1,CACTIN,CCL2,CCL3,CCL5,CD180,CD36,CDC73,CEBPB,CEBPE,CITED1,CMPK2,CNR1,CNR2,CPS1,CSF2,CSF3,CYP11A1,DAB2IP,DCN,DUSP10,EDN1,EDNRA,EDNRB,EPO,F2R,FASLG,FER,FGF10,FMO1,FOS,GCH1,GFI1,GSTP1,HCK,HNRNPA0,IFNG,IL10,IL12A,IL12B,IL18,IL18BP,IL23R,IL6,IL8,IRAK3,IRF8,JAK2,JUN,KLRK1,LBP,LITAF,LYN,MAOB,MAPK14,MAPK9,MAPKAPK2,MEF2A,MEF2C,MGST1,MTDH,NCF…
GO:0072080	nephron tubule development	0.0007669434	0.03706893	32	36	AHI1,AQP11,CALB1,CTNNB1,DLL1,GPC3,HES1,HEYL,HNF1B,IRX1,IRX2,IRX3,JAG1,KLHL3,LGR4,MEF2A,MEF2C,MTSS1,NOTCH1,OSR1,PAX2,PAX8,PKD1,POU3F3,SIX1,SOX8,SOX9,TFAP2B,UMOD,WNT6,WNT7B,WNT9B
GO:0072009	nephron epithelium development	0.0007768593	0.03737517	40	45	AHI1,AQP11,BMP4,CALB1,CTNNB1,DLL1,GDNF,GPC3,GREM1,HES1,HEYL,HNF1B,IRX1,IRX2,IRX3,JAG1,KIF26B,KLHL3,LGR4,LHX1,MEF2A,MEF2C,MTSS1,NOTCH1,OSR1,PAX2,PAX8,PKD1,POU3F3,SALL1,SIX1,SIX2,SOX8,SOX9,TFAP2B,UMOD,WNT4,WNT6,WNT7B,WNT9B
GO:0032757	positive regulation of interleukin-8 production	0.0007849927	0.03759323	13	20	ADIPOQ,AFAP1L2,CALCA,FADD,GDF2,IL18,LBP,MAVS,TLR2,TLR3,TLR4,TLR5,TLR7
GO:0002063	chondrocyte development	0.0007909925	0.03753619	14	15	ACAN,CHST11,COL11A1,EIF2AK3,FGF18,IMPAD1,MATN1,MSX2,RUNX2,SFRP2,SHOX2,SOX9,SULF1,SULF2
GO:0046622	positive regulation of organ growth	0.000791582	0.03739419	12	16	ADRB1,AGT,AKAP6,ARX,BASP1,CACNA2D2,HLX,IL7,PROX1,RAG2,WT1,YAP1
GO:0030326	embryonic limb morphogenesis	0.0008004494	0.03747395	83	118	AFF3,ALDH1A2,ALX1,ALX4,BMP4,BMP7,BMPR1A,C2CD3,CHD7,CHST11,CREBBP,CTNNB1,CYP26B1,DICER1,DKK1,DLX5,DLX6,DYNC2H1,EN1,FBN2,FGF4,FGF9,FGFR1,FLVCR1,GAS1,GJA5,GLI2,GLI3,GNA12,GNAQ,GNAS,GPC3,GREM1,HAND2,HDAC2,HOXA11,HOXA13,IFT122,IFT52,IMPAD1,LEF1,LRP5,MBNL1,MECOM,MED1,MSX1,MSX2,NIPBL,NOG,NOTCH1,OSR1,PBX1,PITX1,PITX2,PRRX1,PSEN1,PSEN2,PTCH1,RARB,RDH10,RSPO2,RUNX2,SALL1,SALL4,SFRP2,SHH,SHOX2,SKI,SP8,SP9,T…
GO:0010921	regulation of phosphatase activity	0.0008204343	0.03806815	73	98	AKAP6,BMP2,CALM1,CALM2,CALM3,CAMSAP3,CCDC8,CD2BP2,CEP192,CMYA5,CNST,CRY2,CSRNP2,CSRNP3,DLG2,DLG3,DRD2,ELFN1,ELFN2,FARP1,GPATCH2,GPLD1,GRXCR1,HSP90B1,HTT,IFNG,ITGA1,JAK2,KIAA0430,LMTK3,MAGI2,MASTL,MEF2A,MEF2C,MPHOSPH10,MYO1D,NCKAP1L,NPNT,NUAK1,PCDH11X,PLEK,PPARGC1B,PPP1R12A,PPP1R17,PPP1R26,PPP1R36,PPP1R37,PPP1R42,PPP2R2B,PPP2R4,PPP4R4,PPP6R3,RCAN1,RIMBP2,SEMA4D,SFI1,SH2D4A,SH3RF2,SLC7A14,SMAD3,SPO…
GO:0001894	tissue homeostasis	0.0008247323	0.03809825	77	118	ABCA12,ADRB2,AIPL1,ANKRD11,BARD1,BBS1,BBS10,BCL2,CD34,CD7,CDHR1,CLN8,CLRN1,COL11A2,COL14A1,COL2A1,COL9A1,CTNNB1,CTSH,CTSK,CUBN,CXADR,DFNB31,EPAS1,ERCC6-PGBD3,F2R,FH,GATA2,GIGYF2,GNAS,GPR98,HOMER1,HOXA13,IL20RB,IL7,ILDR2,ITGB1,KCNJ1,KDR,LCA5,LDB2,LIPA,LPCAT1,MKKS,NOX4,NPHP3,P2RX4,P2RX7,PCDH15,PGBD3,PRDM14,PROM1,PTH,PTH1R,PTHLH,RAB7A,RAC1,RBP4,RDH12,RP1,RPA1,SERPINA3,SFTPD,SOD1,SOX9,SRC,TFF1,TLR4,T…
GO:0032944	regulation of mononuclear cell proliferation	0.0008263442	0.03800455	106	153	ADA,ADK,AHR,ATM,BCL2,BCL6,BLM,BMP4,BTLA,CARD11,CASP3,CBLB,CCL19,CCL5,CCR2,CD1D,CD276,CD28,CD38,CD40,CD59,CD74,CDKN1A,CHRNB2,CTLA4,CTNNB1,DLG1,EBI3,EFNB1,FADD,FGF10,FOXJ1,FOXP3,GAL,GLMN,GPAM,HES1,HLA-G,ICOSLG,IFNG,IGF1,IGF2,IGFBP2,IKZF3,IL10,IL12A,IL12B,IL15,IL18,IL2,IL20RB,IL21,IL23R,IL2RA,IL4,IL6,IL6ST,IL7,INPP5D,IRF1,IRS2,ITCH,ITGAL,LRRC32,LYN,MEF2A,MEF2C,MIF,MNDA,NCK1,NCK2,NCKAP1L,NDFIP1,NFATC…
GO:0001773	myeloid dendritic cell activation	0.0008326583	0.03812699	12	18	BATF,CAMK4,CSF2,DCSTAMP,DHRS2,DOCK2,IRF4,RELB,SPI1,TGFBR2,TRAF6,UBD
GO:0050764	regulation of phagocytosis	0.0008557113	0.03901147	24	42	ABR,ADIPOQ,ALOX15,BCR,CAMK1D,CCL2,CD36,CD47,DOCK2,FGR,GAS6,GATA2,HCK,MBL2,NCKAP1L,PTK2,PTX3,SCARB1,SFTPD,SLC11A1,SPACA3,SYK,TUB,TULP1
GO:0050890	cognition	0.0008784102	0.03987218	132	182	AAAS,ABI2,ADAM2,ADCY1,ADCY8,ADORA1,ADRA1B,ADRB1,AFF2,AMPH,APP,ARC,ATAD1,ATXN1,BDNF,BTBD9,CACNA1C,CACNA1E,CALB1,CAMK4,CHD7,CHL1,CHRM1,CHRNA7,CHRNB2,CLN8,CNR1,CNTN2,CNTNAP2,CPEB3,CRHBP,CRHR1,CTNND2,DBH,DRD1,DRD2,DRD3,DRD4,DRD5,EGFR,EGR1,EGR2,ENSG00000185900,EPHB2,FGF13,FOS,FOXB1,FOXP2,FYN,FZD9,GABRA5,GIP,GM2A,GPI,GRIA1,GRIN2A,GRIN2B,GRM4,GRM5,GRM7,HIF1A,HMGCR,HRH1,HRH2,HTR2A,HTT,IGF2,IL1RN,ITGA3,IT…
GO:0048537	mucosal-associated lymphoid tissue development	0.0008879091	0.04012888	10	12	ADA,ARTN,CACNB4,FOXL1,ID2,IKZF1,NKX2-3,RET,STAT5A,TCF3
GO:0097503	sialylation	0.0008937395	0.04021828	18	20	ST3GAL1,ST3GAL2,ST3GAL3,ST3GAL4,ST3GAL5,ST3GAL6,ST6GAL1,ST6GAL2,ST6GALNAC3,ST6GALNAC4,ST6GALNAC5,ST6GALNAC6,ST8SIA1,ST8SIA2,ST8SIA3,ST8SIA4,ST8SIA5,ST8SIA6
GO:0030041	actin filament polymerization	0.000899129	0.04028715	15	21	ARHGAP6,COBL,DIAPH1,DIAPH2,GAS7,GSN,JAK2,MICALL2,MSRB1,MTSS1,PREX1,RAC1,VIL1,WAS,WASF3
GO:0030010	establishment of cell polarity	0.000904153	0.04033913	48	64	AMOT,AMOTL1,ARF6,ARHGEF11,ARHGEF2,BRSK2,CCL19,CCL21,CDK5RAP2,CLASP1,CYTH1,CYTH3,DOCK2,DOCK7,EPHB1,EYA1,FERMT1,FGF13,FOXF1,FOXJ1,FRMD4A,FRMD4B,GSK3B,HTT,IGF1R,INSC,JAM3,KIF26B,LAMA1,MAP1B,MAP4,MCPH1,MPP7,MYH9,MYO9B,NDE1,PAFAH1B1,PARD3,PRKCZ,PTK2,RAB11FIP2,SCRIB,SDCCAG8,SHH,SPDL1,WEE1,WNT7A,ZW10
GO:0040001	establishment of mitotic spindle localization	0.0009134065	0.04057857	10	17	ARHGEF2,CDK5RAP2,EYA1,HTT,INSC,MCPH1,NDE1,PAFAH1B1,SPDL1,ZW10
GO:0010288	response to lead ion	0.0009139956	0.04043269	7	10	CPOX,CRP,CRYAA,QDPR,SERPINA1,SLC6A1,SPARC
GO:0060562	epithelial tube morphogenesis	0.0009248023	0.04056696	222	292	ACVR1,ACVRL1,ADM,AGT,AHI1,ALX1,APAF1,AR,ARHGAP35,B4GALT1,BBS5,BBS7,BCL2,BMP2,BMP4,BMP7,BTRC,C2CD3,CCDC39,CCM2,CD44,CECR2,CITED1,CITED2,CLIC4,COBL,CSF1R,CTHRC1,CTNNB1,CTSH,CXCL12,CXCR4,DEAF1,DICER1,DLC1,DLG1,DLL1,DLL4,EDN1,EDNRA,EGF,ENAH,EPHA2,ESR1,ETV4,EYA1,FGF1,FGF10,FGFR2,FOXA1,FOXA2,FOXD1,FOXD2,FOXD3,FOXD4,FOXD4L1,FOXD4L2,FOXD4L5,FOXD4L6,FOXF1,FOXJ1,FOXS1,FZD3,FZD6,GATA3,GATA4,GBX2,GDF2,GDF7,G…
GO:0030815	negative regulation of cAMP metabolic process	0.0009294339	0.04059954	26	34	ADRA2A,AKAP6,APLP1,CCR2,DRD2,DRD3,DRD4,EDN1,EDNRA,EDNRB,GABBR1,GABBR2,GALR1,GPR87,GRM2,GRM3,GRM7,GRM8,HTR1B,HTR1E,NPR3,OPRM1,P2RY13,PDE2A,PRKCA,SSTR4
GO:0051668	localization within membrane	0.0009381928	0.04081139	13	20	CDH13,CNIH2,COX18,DOCK2,EGFR,GET4,MAL,NDC1,RAC1,RALA,REEP1,RTP1,RTP2
GO:0080134	regulation of response to stress	0.0009545043	0.04134865	522	824	A2M,ABL1,ABR,ACKR3,ADA,ADCYAP1,ADIPOQ,ADORA1,ADORA2A,ADORA2B,ADORA3,ADRA2A,AGT,AGTR1,AIM2,AKT2,ALOX5AP,AMBP,ANKRD1,ANKRD42,ANKRD6,ANO6,ANXA1,ANXA2,AOAH,AP1B1,AP1G1,AP1M1,AP1S3,AP2B1,APOA1,APOBEC3F,APOBEC3G,APOH,ARF1,ARFGEF1,ARHGEF2,ATG7,ATM,ATP6V1H,AXIN1,AXIN2,BCL2L1,BCL6,BCLAF1,BCR,BIRC2,BIRC3,BIRC7,BMP2,BMP7,BRCA1,BRD4,C1QTNF3,C4BPA,C6,C7,C8A,C8B,C9,CACTIN,CADM1,CALCA,CALCRL,CAPN3,CARD9,CASK,CA…
GO:0002694	regulation of leukocyte activation	0.0009711711	0.0418968	230	350	ABR,ADA,ADK,ADORA2A,ADORA2B,ADORA3,AHR,AP3B1,ATM,AXL,BCL2,BCL6,BCR,BLM,BMP4,BTLA,CAMK4,CARD11,CASP3,CAV1,CBLB,CCL19,CCL2,CCL21,CCL5,CCR2,CD1D,CD247,CD276,CD28,CD38,CD40,CD47,CD5,CD59,CD74,CD83,CD86,CDC42,CDKN1A,CHRNB2,CLPTM1,CNR1,CNR2,CRHR1,CTLA4,CTNNB1,DLG1,DPP4,DTX1,DUSP3,EBI3,EFNB1,FADD,FAS,FCER1A,FER,FGF10,FGR,FOXF1,FOXJ1,FOXN1,FOXP3,FYN,GAB2,GAL,GAS6,GATA3,GLI2,GLI3,GLMN,GPAM,GPER,GRAP2,GRB2…
GO:0003084	positive regulation of systemic arterial blood pressure	0.0009802723	0.0421154	10	13	ADRA1A,ADRA1B,ADRB1,AGT,AVP,AVPR1A,AVPR2,CYP11B2,MANF,WNK1
GO:0051240	positive regulation of multicellular organismal process	0.0009843271	0.04211629	402	585	ACVR1,ACVR2A,ADA,ADCYAP1,ADIPOQ,ADK,ADM,ADORA2A,ADORA2B,ADORA3,ADRA1A,ADRA1B,ADRA2A,ADRA2C,ADRB1,ADRB2,ADRB3,AFAP1L2,AGT,AIM2,AKAP6,AKIRIN2,ALB,AMELX,ANKRD42,ANO6,APLN,APOH,AQP1,ARFGEF2,ARX,ATP1A1,ATP2A1,ATP2A2,ATP6AP2,ATP8A2,AVP,AVPR1A,B4GALT1,BASP1,BCL2,BMP10,BMP2,BMP4,BMP6,BMP7,BMP8A,BMPR1A,BMPR1B,C3AR1,CA2,CACNA2D2,CALCA,CAMK2D,CARD11,CARD9,CARTPT,CASP1,CAV1,CCL19,CCL2,CCL3,CCR2,CD276,CD34,CD…
GO:0007194	negative regulation of adenylate cyclase activity	0.0009869298	0.04205529	17	23	ADRA2A,CCR2,DRD2,DRD3,DRD4,EDNRB,GABBR1,GABBR2,GALR1,GPR87,GRM2,GRM3,GRM7,NPR3,OPRM1,P2RY13,PRKCA
GO:0030800	negative regulation of cyclic nucleotide metabolic process	0.0009990108	0.0422254	26	35	ADRA2A,AKAP6,APLP1,CCR2,DRD2,DRD3,DRD4,EDN1,EDNRA,EDNRB,GABBR1,GABBR2,GALR1,GPR87,GRM2,GRM3,GRM7,GRM8,HTR1B,HTR1E,NPR3,OPRM1,P2RY13,PDE2A,PRKCA,SSTR4
GO:0043270	positive regulation of ion transport	0.001012221	0.04261124	93	127	ACSL6,ACTN2,ADCYAP1R1,ADORA1,ADORA2A,ADRA2A,AKAP6,AKAP7,ANK2,ANK3,ASPH,ATP2B2,AVP,AVPR1A,BDKRB1,CACNA1D,CACNB2,CAPN3,CASK,CAV1,CCL3,CCL5,CHRM1,CHRNB2,CNKSR3,CNTN1,CYP4A11,CYP4F2,DLG1,DPYSL2,DRD1,DRD2,DRD4,EDNRA,EFCAB4B,F2R,F2RL3,FGF12,FGF14,FHL1,GCG,GDNF,GPD1L,GPER,GRIK1,GRM6,HOMER1,IKBKB,KCNE1L,KCNH2,KCNQ1,KIF5B,LEP,LPAR3,MAPK9,MCHR1,MGEA5,MIF,MYLK,NAT8L,NEDD4L,NKX2-5,NOS1,ORAI1,P2RX2,P2RX4,P2RX…
GO:0045598	regulation of fat cell differentiation	0.001024175	0.04294131	51	72	AAMDC,ADIPOQ,ADIRF,ANKRD62,ASXL1,ASXL2,AXIN1,BMP2,CEBPA,CMKLR1,CREB1,DACT1,ENPP1,FNDC3B,FOXO1,FRZB,GATA2,GATA3,GPER,HES1,ID2,ID4,IL6,INSIG1,JAG1,JDP2,LPIN1,LRP5,MEDAG,MSX2,NCOR2,PPARG,PTGS2,PTPRQ,SFRP1,SFRP2,SH3PXD2B,SIRT1,SNAI2,SOD2,TCF7L2,TGFB1I1,TRIB2,WIF1,WNT3A,WNT5A,WNT5B,ZBTB16,ZC3H12A,ZFPM1,ZFPM2
GO:0001817	regulation of cytokine production	0.001045178	0.04364663	266	437	ADCYAP1,ADIPOQ,ADORA2B,ADRA2A,AFAP1L2,AGT,AIM2,AKIRIN2,ANKRD42,APOA1,ARFGEF2,ASB1,ATG5,ATP6AP2,AXL,BCL6,C1QTNF3,C3AR1,CACTIN,CADM1,CALCA,CARD11,CARD9,CASP1,CCL19,CCL2,CCL3,CCR2,CD276,CD28,CD34,CD36,CD40,CD74,CD83,CD86,CEBPB,CEBPG,CHRNA7,CIDEA,CLEC6A,CLEC9A,CMKLR1,CREBBP,CRTAM,CSF1R,CSF2,CTNNB1,CYLD,DARC,DDX41,DDX58,DHX36,DHX58,DHX9,EBI3,ELF1,EP300,EPX,EREG,F2R,FADD,FCER1A,FFAR4,FGR,FOXJ1,FOXP3,FZ…
GO:0030278	regulation of ossification	0.001055557	0.04373022	119	160	ACVR1,ACVR2A,ADRB2,ANKH,APC,AXIN2,BCL2,BCOR,BMP2,BMP2K,BMP4,BMP6,BMP7,BMPR1A,BMPR1B,CALCA,CCL3,CD276,CDK6,CEBPA,CEBPB,CHRD,CHSY1,CITED1,CREB3L1,CTHRC1,CTNNB1,DDR2,DLX5,ECM1,EGR2,ENPP1,FAM20C,FBN2,FGF23,FGFR2,GATA1,GDF2,GFRA4,GJA1,GLI3,GNAS,GPM6B,GREM1,HAND2,HDAC4,HDAC7,HEY1,HGF,HIF1A,ID2,ID4,IGF1,IGFBP5,IL6,IL6R,IL6ST,KL,LIMD1,LRP5,MATN1,MEF2A,MEF2C,MEPE,MGP,MSX2,NELL1,NIPBL,NOG,NOTCH1,NPNT,NPPC,…
GO:0090128	regulation of synapse maturation	0.001056116	0.04358044	11	13	CAMK2B,CDC20,DAB2IP,DISC1,LPHN1,NEURL,NEUROD2,NRXN1,NRXN2,NRXN3,RELN
GO:0050727	regulation of inflammatory response	0.001060895	0.04343429	133	212	A2M,ABR,ADA,ADCYAP1,ADIPOQ,ADORA1,ADORA2A,ADORA2B,ADORA3,AGT,AGTR1,ALOX5AP,ANKRD42,ANXA1,AOAH,APOA1,BCL6,BCR,BIRC2,BIRC3,BRD4,C1QTNF3,C4BPA,C6,C7,C8A,C8B,C9,CALCA,CALCRL,CCL24,CCL3,CCL5,CCR2,CD276,CD28,CD46,CD47,CD55,CD59,CFB,CFH,CFI,CNR1,CNR2,CR1,DUSP10,EDNRA,FAM105B,FCER1A,FFAR4,FOXF1,FOXP3,GATA3,GBA,GGT1,GHSR,GPER,GPX2,GSTP1,HCK,IL10,IL12B,IL15,IL17A,IL17F,IL17RA,IL18,IL1RL1,IL2,IL20RB,IL21,IL…
GO:0003214	cardiac left ventricle morphogenesis	0.001068898	0.043591	11	12	CPE,FOXF1,HAND1,HEY2,NOTCH1,NPY2R,NPY5R,RBPJ,RYR2,SFRP2,TBX5
GO:0045669	positive regulation of osteoblast differentiation	0.001078654	0.0438177	44	57	ACVR1,ACVR2A,BMP2,BMP4,BMP6,BMP7,BMPR1A,BMPR1B,CD276,CEBPA,CEBPB,CTHRC1,CTNNB1,DDR2,DLX5,FAM20C,FBN2,GDF2,GLI3,GNAS,HEY1,HGF,ID4,IGF1,IL6,IL6R,IL6ST,MEF2A,MEF2C,MSX2,NELL1,NPNT,NPPC,PDLIM7,PRKD1,RUNX2,SFRP2,SMAD1,SMAD5,SOX11,SUCO,TP63,WNT4,WNT7B
GO:0031280	negative regulation of cyclase activity	0.001082707	0.04364271	17	24	ADRA2A,CCR2,DRD2,DRD3,DRD4,EDNRB,GABBR1,GABBR2,GALR1,GPR87,GRM2,GRM3,GRM7,NPR3,OPRM1,P2RY13,PRKCA
GO:1900372	negative regulation of purine nucleotide biosynthetic process	0.001090233	0.04360932	26	33	ADRA2A,AKAP6,APLP1,CCR2,DRD2,DRD3,DRD4,EDN1,EDNRA,EDNRB,FLCN,GABBR1,GABBR2,GALR1,GPR87,GRM2,GRM3,GRM7,GRM8,HTR1B,NPR3,OPRM1,P2RY13,PDE2A,PID1,PRKCA
GO:0048715	negative regulation of oligodendrocyte differentiation	0.001096986	0.04354576	10	11	CTNNB1,DLX1,DLX2,DRD3,HES1,ID2,ID4,LINGO1,NF1,NOTCH1
GO:0071599	otic vesicle development	0.001097413	0.0433977	14	16	AHI1,CEP290,COL2A1,EYA1,FGF10,FGF3,FGFR2,GATA3,PAX8,PROX1,SIX1,SOX9,TBX1,TCAP
GO:0009595	detection of biotic stimulus	0.00111938	0.04409935	9	21	CD1D,CRTAM,LBP,NOD1,PGLYRP1,PGLYRP3,SCARB1,TLR2,TLR4
GO:0048538	thymus development	0.001122871	0.04407058	34	39	APC,BCL11B,BCL2,BCL2L11,CACNB4,CCNB2,CITED2,CTC1,CTNNB1,EPHB3,FADD,FGF10,FGF3,FOXE1,FOXN1,GATA3,HAND2,HES1,IKZF1,JARID2,LMO4,MYB,PAX1,PBX1,PSEN1,PSEN2,SHH,SIX1,SIX4,SLC46A2,SOD1,TBX1,TGFBR1,TYR
GO:0031128	developmental induction	0.00113711	0.04446228	25	34	BMP2,BMP4,CTNNB1,FGF1,FGF10,FGF3,FGFR1,FZD5,GDNF,HIPK2,HOXA11,NKX2-1,POU2F1,POU5F1,SALL1,SIX1,SIX3,SOX2,SOX8,SOX9,SPRY1,TFAP2A,WNT2,WNT3,WNT4
GO:0000904	cell morphogenesis involved in differentiation	0.001174259	0.04523714	440	590	ABL1,ABLIM1,ACTB,ACTG1,ADCY1,AFG3L2,ALCAM,AMELX,ANK1,ANK2,ANK3,ANTXR1,AP2B1,APBB2,APC,APP,ARHGAP35,ARHGAP39,ARHGEF11,ARHGEF12,ARHGEF28,ARTN,ARX,ATG7,ATL1,ATOH1,ATP2B2,ATP8A2,AXL,B3GNT2,BAI1,BAIAP2,BASP1,BCL11B,BCL2,BDNF,BHLHE22,BMP2,BMP4,BMP7,BMPR1B,BOC,BRCA1,BRSK2,CABP4,CACNA1A,CACNA1C,CACNA1D,CACNA1G,CACNA1I,CACNB2,CACNB4,CCK,CCKAR,CDC42,CDH4,CDK1,CDK5R1,CHL1,CHRNB2,CITED1,CLASP1,CLASP2,CLIC4,C…
GO:0071347	cellular response to interleukin-1	0.0011902	0.04551534	29	42	ANKRD1,CACTIN,CCL2,CCL3,CCL5,CYP11A1,DAB2IP,EDN1,EGR1,HAS2,HIF1A,IL17A,IL1R1,IL1RL2,IL8,IRAK3,KLF2,MAPK9,MYLK3,NFKB1,NKX3-1,PLCB1,PTGIS,RBMX,RPS6KA5,SFRP1,SOX9,TNIP2,TRAF6
GO:0032652	regulation of interleukin-1 production	0.001202563	0.04582028	26	40	AIM2,APOA1,CALCA,CASP1,CCL19,CCL3,F2R,GAS6,GHSR,GSTP1,HSPB1,IFI16,IFNG,IL18,ISL1,JAK2,NLRP1,NLRP12,NLRP2,P2RX7,PYDC1,SMAD3,SPHK1,TLR4,TNFAIP3,WNT5A
GO:0051093	negative regulation of developmental process	0.001203999	0.04570818	410	605	AATK,ABCA1,ABCA5,ACVRL1,ADCYAP1,ADIPOQ,AMOT,ANGPT2,ANGPT4,ANKRD17,ANKRD62,APC,APOH,APP,ARHGEF2,ASCL1,ASCL2,ASPM,ASXL1,AXIN1,AXIN2,BAI1,BAI3,BCL11A,BCL2,BCL6,BCL9,BCL9L,BCOR,BDNF,BHLHE23,BHLHE41,BMP2,BMP4,BMP5,BMP7,BMPR1A,BNIP3,CALCA,CARTPT,CAV1,CCL2,CCL3,CCND1,CCR2,CD74,CDC73,CDK5R1,CDK5RAP2,CDK6,CER1,CHRD,CIT,CITED1,CNTF,CNTN2,CNTN4,COL4A2,COL4A3,CREBBP,CRP,CTLA4,CTNNA1,CTNNB1,CXADR,DAB1,DAB2IP,…
GO:2000516	positive regulation of CD4-positive, alpha-beta T cell activation	0.001206907	0.04565257	15	19	CCL19,CD83,CD86,FOXP3,HLX,IL4R,IL6,MYB,NCKAP1L,PRKCQ,PRKCZ,RARA,RIPK2,SOCS5,TNFSF4
GO:0051350	negative regulation of lyase activity	0.001221443	0.04587002	17	25	ADRA2A,CCR2,DRD2,DRD3,DRD4,EDNRB,GABBR1,GABBR2,GALR1,GPR87,GRM2,GRM3,GRM7,NPR3,OPRM1,P2RY13,PRKCA
GO:0051963	regulation of synapse assembly	0.001243029	0.04634722	28	35	ASIC2,BDNF,CBLN1,CBLN2,CHRNB2,EPHA5,EPHB1,EPHB2,EPHB3,GHSR,MUSK,NLGN1,NLGN3,NRXN1,NRXN2,NRXN3,OXTR,PDLIM5,PTK2,RAB17,ROBO2,SIX1,SIX4,SLIT1,SYNDIG1,UBE2V2,WNT5A,WNT7A
GO:0045453	bone resorption	0.001259415	0.04662515	14	21	ADRB2,CTNNB1,CTSK,IL7,NOX4,PTH,PTH1R,RAB7A,RAC1,SRC,TNFSF11,TPP1,TRAF6,ZNF675
GO:0070665	positive regulation of leukocyte proliferation	0.001262765	0.04658398	76	104	ADA,ADK,BCL2,BCL6,BLM,CARD11,CCL19,CCL5,CCR2,CD1D,CD276,CD28,CD38,CD40,CD59,CD74,CDKN1A,CHRNB2,EBI3,EFNB1,FADD,FGF10,FOXP3,GPAM,HES1,ICOSLG,IFNG,IGF1,IGF2,IGFBP2,IL12A,IL12B,IL15,IL18,IL2,IL21,IL23R,IL2RA,IL4,IL6,IL6ST,IL7,IRS2,ITGAL,KITLG,LYN,MEF2A,MEF2C,MIF,NCK1,NCK2,NCKAP1L,NFATC2,OCSTAMP,PDCD1LG2,PELI1,PRKCQ,PTPRC,RIPK2,SHH,SPN,STAT5A,SYK,TAC1,TACR1,TCF3,TICAM1,TLR4,TNFSF13B,TNFSF4,TRAF6,VAV3…
GO:0009408	response to heat	0.001276092	0.04674526	43	63	ABCC2,ARPP21,ASIC3,ATXN3,C11orf73,CALCA,CASQ1,CCL2,CETN1,CLPB,DHX9,DNAJA2,EIF2B2,EIF2B3,EIF2B5,FGF1,GCLC,HSP90AA1,IL6,LYN,MKI67,MSTN,MTHFD2,MYOF,NOS1,NOS3,PRKCD,PSIP1,RBBP7,RPS6KB1,SLC52A3,SOD1,SST,ST8SIA1,STAC,TACR1,TFEC,TGFB1I1,THBS1,TPR,TRPV2,TRPV4,XYLT1
GO:2000242	negative regulation of reproductive process	0.001279477	0.04670538	16	27	ACVR1C,ADA,APC,BMP4,BMP7,GPR149,NKX3-1,NR5A1,SULF1,TIMP1,WNT4,WNT5A,WT1,ZFPM2,ZP2,ZP4
GO:0042475	odontogenesis of dentin-containing tooth	0.001281905	0.04663097	56	71	ADM,AMELX,ANKRD11,BCL11B,BCL2L11,BMP2,BMP4,BMP7,BMPR1A,CA2,CSF3R,CTNNA1,CTNNB1,DLX1,DLX2,DLX3,EDA,EDAR,EDARADD,FAM20A,FAM20C,FGF10,FGF4,FOXC1,FST,GLI2,GLI3,HAND1,HAND2,HDAC2,ITGA6,JAG2,LAMA5,LEF1,LHX8,MSX1,MSX2,NF2,NFIC,NKX2-3,PDGFRA,PERP,PITX2,PVRL1,RUNX2,SCN10A,SCN5A,SHH,SLC24A4,SOSTDC1,TBX1,TCF7L2,TP63,TRAF6,WNT6,WNT7B
GO:0033147	negative regulation of intracellular estrogen receptor signaling pathway	0.001315838	0.04672568	7	11	CNOT2,CRIPAK,CYP7B1,ISL1,KANK2,STRN3,ZNF366
GO:0097035	regulation of membrane lipid distribution	0.001317813	0.04663718	16	21	ABCA1,ANO6,ATP10A,ATP10B,ATP10D,ATP11B,ATP8A1,ATP8B1,ATP8B3,ATP9A,ATP9B,P2RX7,PLSCR1,PLSCR2,PLSCR3,PLSCR4
GO:0031644	regulation of neurological system process	0.001372857	0.048258	170	227	ABHD6,ADCYAP1,ADIPOQ,ADORA1,ADORA2A,ADRA1A,ADRA2C,AGT,ARC,ATAD1,ATP2B2,AVP,AVPR1A,BAIAP2,BDNF,BTBD9,CACNA1A,CACNA2D2,CALB1,CALCA,CAMK2A,CAMK2B,CARTPT,CCK,CCL2,CCL3,CD38,CDC20,CHAT,CHRNB2,CHRNB4,CNR1,CNR2,CNTN2,CNTN4,CPEB1,CPEB3,CPLX2,CRHR1,CTNNB1,CTNND2,DBN1,DICER1,DRD1,DRD2,DRD3,DRD4,DRD5,DTNBP1,EDN1,EDNRB,EGR1,EGR2,EIF2AK3,EPHB2,F2R,FIG4,FSHR,GDNF,GIP,GLRA1,GLUL,GPER,GPM6B,GRID2IP,GRIK1,GRIK2,G…
GO:0045686	negative regulation of glial cell differentiation	0.001385082	0.04852435	18	22	CTNNB1,DAB1,DLX1,DLX2,DRD3,FGFR3,HES1,HMGA2,ID2,ID4,LINGO1,NF1,NKX6-1,NKX6-2,NOG,NOTCH1,NR2E1,NTRK3
GO:0060263	regulation of respiratory burst	0.0013908	0.04839984	5	10	CAMK1D,DUSP10,INSR,LBP,RAC1
GO:0071222	cellular response to lipopolysaccharide	0.001399966	0.04839618	64	98	ABCA1,ANKRD1,ARG1,AXL,CACTIN,CCL2,CCL3,CCL5,CD180,CD36,CDC73,CEBPE,CMPK2,CSF2,CSF3,CYP11A1,DAB2IP,EDNRB,GFI1,GSTP1,HCK,IFNG,IL10,IL12B,IL18,IL8,IRF8,KLRK1,LBP,LITAF,LYN,MAPK14,MAPK9,MEF2A,MEF2C,MTDH,NFKBIA,NOS2,NOS3,NR1D1,PAF1,PDE4B,PDE4D,PLSCR3,PLSCR4,PRKCE,PTAFR,RARA,RIPK2,SCARB1,SGMS1,STAT1,TICAM1,TICAM2,TLR2,TLR4,TMED7-TICAM2,TNFAIP3,TNFRSF1B,TNFSF4,TNIP2,TNIP3,WNT5A,ZC3H12A
GO:0051924	regulation of calcium ion transport	0.001418885	0.0487275	100	146	ADCYAP1R1,ADORA2A,ADRA2A,ADRB1,AGT,AKAP6,ANK2,ASPH,ATP2B2,BCL2,BDKRB1,CACNA1B,CACNA1C,CACNA1D,CACNA2D1,CACNB2,CALCA,CALM1,CALM2,CALM3,CAMK2B,CAMK2D,CAMK2G,CAPN3,CASK,CASQ1,CASR,CATSPER1,CAV1,CCL3,CCL5,CRHR1,CTNNB1,DHRS7C,DIAPH1,DMD,DRD1,DRD2,DRD4,EDNRA,EFCAB4B,EGF,EPO,F2R,F2RL3,GCG,GJA1,GNAO1,GPER,GRM6,GSTO1,HOMER1,INPP5K,JPH2,JPH3,LPAR3,LYN,MCHR1,MGEA5,MS4A2,MYLK,MYO5A,NKX2-5,NOS1,NOS3,OPRD1,ORA…
GO:0007269	neurotransmitter secretion	0.001438746	0.04892674	50	77	ABAT,CACNA1A,CACNA1B,CADPS,CHAT,CPLX1,CPLX2,DOC2B,GAD2,GLS,GRM4,HSPA8,LIN7A,LIN7C,MAOA,NLGN1,NRXN1,NRXN2,NRXN3,OTOF,P2RX7,PCLO,PIP5K1C,PSEN1,RAB14,RIMS1,RIMS2,SCRIB,SLC18A3,SLC22A2,SLC32A1,SLC38A2,SLC5A7,SLC6A1,SLC6A11,SLC6A12,SNAP25,SNPH,STX1A,STX7,STXBP1,SYN3,SYT1,SYT2,SYT4,TRIM9,TSNARE1,UNC13A,UNC13B,WNT7A
GO:0051650	establishment of vesicle localization	0.001461299	0.04953234	71	117	AMPH,AP3B1,AP3B2,ARF1,ARL6,ASIP,BBS5,BBS7,BLOC1S5,CACFD1,CADPS,CANX,COPB2,COPG1,CPLX1,CPLX2,CTNNB1,CUL3,DDC,DENND1A,DNM2,DPYSL2,DTNBP1,EEA1,FGFR2,GPR143,ITSN1,LIN7A,MAP2K1,MKKS,MYO5A,MYO5C,MYO7A,NLGN1,OPHN1,OTOF,P2RX7,PCLO,PIP5K1C,PSEN1,RAB11A,RAB17,RIMS1,SAR1B,SCRIB,SEC13,SEC16A,SEC16B,SEC23A,SEC24B,SEC24D,SH3GL2,SHROOM2,SNAP25,SNCA,SNPH,STX1A,STX7,STXBP1,SYT1,TH,TMED10,TMED2,TMED9,TRIM9,TSNARE1…
GO:0003203	endocardial cushion morphogenesis	0.001474122	0.04964462	13	16	BMP2,BMPR1A,HEY1,HEYL,ISL1,MSX2,NOTCH1,RBPJ,SNAI2,SOX9,TBX2,TBX20,TWIST1
GO:0002237	response to molecule of bacterial origin	0.001474891	0.04951081	138	219	ABCA1,ABR,ADM,AKIRIN2,ALPL,ANKRD1,APOB,ARG1,AXL,BCR,BDKRB1,C5AR1,CACTIN,CARD9,CCL2,CCL3,CCL5,CD180,CD36,CDC73,CEBPB,CEBPE,CITED1,CMPK2,CNR1,CNR2,CPS1,CSF2,CSF3,CYP11A1,DAB2IP,DCN,DUSP10,EDN1,EDNRA,EDNRB,EPO,F2R,FASLG,FER,FGF10,FMO1,FOS,FZD5,GCH1,GFI1,GSTP1,HCK,HNRNPA0,IFNG,IL10,IL12A,IL12B,IL18,IL18BP,IL23R,IL6,IL8,IRAK3,IRF5,IRF8,JAK2,JUN,KLRK1,LBP,LITAF,LYN,MALT1,MAOB,MAPK14,MAPK9,MAPKAPK2,MEF2…
GO:0045823	positive regulation of heart contraction	0.001481644	0.04957809	20	21	ADA,ADM,ADRA1A,ADRA1B,ADRB1,ATP1A1,ATP2A2,AVPR1A,EDN1,EDN2,EDN3,HEY2,NKX2-5,PDE4D,RYR2,SCN3B,TACR3,TGFB2,TPM1,UTS2
GO:0050974	detection of mechanical stimulus involved in sensory perception	0.001490006	0.0496986	19	23	ASIC2,ASIC3,ATP2B2,COL11A1,FYN,GPR98,GRIN2B,HPN,IL18,KIT,MKKS,PCDH15,SERPINE2,SLC12A2,SOX2,STRC,TMC1,TMC2,TRPA1
GO:0071346	cellular response to interferon-gamma	0.001496897	0.04976944	57	82	AQP4,CAMK2A,CAMK2B,CAMK2D,CAMK2G,CCL2,CCL3,CCL5,CD44,CIITA,DAPK1,DAPK3,EPRS,FCGR1A,FCGR1B,GBP1,GBP2,HCK,HLA-A,HLA-C,HLA-DPA1,HLA-DPB1,HLA-DQA2,HLA-F,HLA-G,IFNG,IFNGR1,IFNGR2,IL12B,IL18,IRF1,IRF2,IRF4,IRF5,IRF6,IRF8,JAK1,JAK2,NCAM1,NOS2,OAS1,OASL,PIAS1,PML,PRKCD,PTAFR,PTPN1,PTPN11,PTPN2,SOCS1,SOCS3,STAT1,SUMO1,SYNCRIP,TDGF1,VCAM1,WNT5A
GO:0001505	regulation of neurotransmitter levels	0.001501298	0.04975731	74	109	ABAT,AGTPBP1,ALDH2,ALDH9A1,CACNA1A,CACNA1B,CADPS,CHAT,CLN8,COLQ,CPLX1,CPLX2,DAGLA,DAGLB,DOC2B,GABRA2,GAD2,GLS,GLUL,GRM4,HSPA8,LIN7A,LIN7C,LRTOMT,MAOA,NAALAD2,NLGN1,NOS1,NRXN1,NRXN2,NRXN3,OTOF,P2RX7,PAH,PCLO,PDE1B,PIP5K1C,PRIMA1,PSEN1,RAB14,RIMS1,RIMS2,SCRIB,SLC17A6,SLC18A3,SLC1A3,SLC22A2,SLC22A3,SLC32A1,SLC38A1,SLC38A2,SLC5A7,SLC6A1,SLC6A11,SLC6A12,SLC6A3,SLC6A4,SNAP25,SNCA,SNPH,STX1A,STX7,STXBP1…
GO:0051952	regulation of amine transport	0.001504126	0.04953652	38	51	ADORA1,ADORA2A,ADRA2A,ADRA2C,ADRBK1,AGT,ARG1,AVP,AVPR1A,CACNA1A,CARTPT,CHRNA6,CHRNB2,CNR1,CRHR1,DPYSL2,DRD1,DRD2,DRD3,DRD4,DTNBP1,GDNF,GRIK1,GRM7,HTR1B,HTR2A,IL1RN,LEP,NAT8L,NPY5R,OXTR,P2RX7,P2RY1,PINK1,SLC6A1,SNCA,TACR2,TRH
GO:0035270	endocrine system development	0.001590559	0.05205466	96	128	ADCYAP1,ALDH1A2,ANXA1,APOA1,ARID5B,ASCL1,BMP2,BMP4,BMP5,BMP6,BMPR1A,CDH1,CDK6,CGA,CITED2,CREB1,DRD2,EIF2AK3,ETS1,FGF10,FOXA2,FOXE1,FOXE3,FOXO1,GATA2,GATA3,GATA6,GHRHR,GIP,GLI2,GSX1,HES1,HHEX,HMGA2,HNF1B,HNF4A,HNF4G,IAPP,IL6,IL6R,INSM1,ISL1,KDM1A,LY6E,NEUROG3,NF1,NKX2-1,NKX2-2,NKX2-5,NKX6-1,NKX6-2,NOG,NR0B1,NR3C1,NR5A1,NR5A2,ONECUT1,ONECUT3,PAX1,PAX6,PAX8,PBX1,PDE3B,PDGFRA,PDPK1,PDX1,PITX1,PITX2,P…
GO:0001704	formation of primary germ layer	0.001590665	0.05189545	62	84	ACVR1,AXIN1,BMP4,BMP7,BMPR1A,CDC73,CHRD,CTNNB1,DKK1,DST,DUSP1,DUSP4,DUSP5,EOMES,EPB41L5,EPHA2,EXT2,EYA2,FOXA2,FOXC1,FOXF1,FOXS1,GATA4,GATA6,HAND1,HMGA2,HNF1B,HOXA11,HTT,INHBA,KDM6A,KIF16B,KLF4,LEF1,LHX1,MACF1,MESP2,NCKAP1,NF2,NOG,NR4A3,PAF1,PAX2,POFUT2,POU5F1,PRKACA,SIX2,SMAD1,SMAD2,SMAD3,SNAI1,SOX17,SOX2,SOX7,T,TBX20,TNRC6C,TRIM15,TWSG1,TXNRD1,WNT3,WNT3A
GO:2001020	regulation of response to DNA damage stimulus	0.001627582	0.05260668	71	110	ABL1,ACKR3,ANKRD1,ATM,AXIN2,BCL2L1,BCLAF1,BRCA1,BRD4,CASP9,CD44,CD74,CDK9,CEBPG,CLU,CXCL12,DEK,DYRK1A,EEF1E1,EGFR,EYA1,FAM175A,FEM1B,FGF10,FIGNL1,FOXM1,HIC1,HMGA2,ING2,KDM1A,KIAA1967,MGMT,MIF,MSX1,MYC,NACC2,NKX3-1,NSMCE1,NUDT16,OTUB1,PMAIP1,PML,PPP4R2,PRKCD,RNF168,RNF169,RNF8,RPS3,SETMAR,SFRP2,SIRT1,SIRT6,SMYD2,SNAI1,SNAI2,SPIDR,SPRED1,SPRED2,TAF9B,THOC1,THOC5,TMEM189-UBE2V1,TPT1,TRIM32,TRIP12,TW…
GO:0060675	ureteric bud morphogenesis	0.001648177	0.05310793	47	59	AGT,BCL2,BMP2,BMP4,CD44,CITED1,CTNNB1,DLG1,EYA1,FGF1,FOXD1,FOXD2,FOXD3,FOXD4,FOXD4L1,FOXD4L2,FOXD4L5,FOXD4L6,GATA3,GDNF,GLI3,GPC3,GREM1,GZF1,HES1,HNF1B,HOXA11,KIF26B,LAMA5,LHX1,MYC,NOG,NPNT,PAX2,PAX8,PBX1,PTCH1,SALL1,SHH,SIX1,SOX9,TCF21,WNT11,WNT4,WNT6,WNT9B,WT1
GO:0006282	regulation of DNA repair	0.001653907	0.05312858	33	57	AXIN2,BRCA1,CDK9,CEBPG,DEK,EGFR,EYA1,FAM175A,FGF10,FIGNL1,FOXM1,HMGA2,MGMT,NUDT16,OTUB1,PML,PPP4R2,RNF168,RNF169,RNF8,RPS3,SETMAR,SIRT1,SIRT6,SPIDR,TMEM189-UBE2V1,TRIP12,TWIST1,UBE2N,UBE2V2,UBR5,UIMC1,XRCC5
GO:0045168	cell-cell signaling involved in cell fate commitment	0.00167086	0.05350852	26	35	BMP2,BMP4,CTNNB1,FGF1,FGF10,FGF3,FGFR1,FZD5,GDNF,HES1,HIPK2,HOXA11,NKX2-1,POU2F1,POU5F1,SALL1,SIX1,SIX3,SOX2,SOX8,SOX9,SPRY1,TFAP2A,WNT2,WNT3,WNT4
GO:0019233	sensory perception of pain	0.001680508	0.05365292	45	62	ADCYAP1,ADORA1,ADRB1,ASIC3,BDKRB1,CACNA1E,CALCA,CHRNB2,CNR1,CNR2,DLG2,EDN1,EDNRA,EDNRB,ENSG00000185900,EPHB1,FAM134B,FYN,GIP,GRIN2A,GRIN2B,GRM1,HTR2A,IAPP,IL18,LXN,MME,MRGPRX2,NDN,NGF,NPY1R,NR2F6,OPRK1,OPRM1,P2RX4,P2RX7,P2RY1,PENK,PROK2,PTGS2,SCN10A,SCN3B,TAC1,TRPA1,UCHL1
GO:0051969	regulation of transmission of nerve impulse	0.001704613	0.05425658	157	212	ABHD6,ADCYAP1,ADIPOQ,ADORA1,ADORA2A,ADRA1A,AGT,ARC,ATAD1,ATP2B2,AVP,AVPR1A,BAIAP2,BDNF,BTBD9,CACNA1A,CACNA2D2,CALB1,CAMK2A,CAMK2B,CARTPT,CCL2,CD38,CDC20,CHAT,CHRNB2,CHRNB4,CNR1,CNR2,CNTN2,CNTN4,CPEB1,CPEB3,CPLX2,CRHR1,CTNNB1,CTNND2,DBN1,DICER1,DRD1,DRD2,DRD3,DRD4,DRD5,DTNBP1,EDN1,EGR1,EGR2,EIF2AK3,EPHB2,FIG4,FSHR,GDNF,GIP,GLRA1,GLUL,GPER,GPM6B,GRID2IP,GRIK1,GRIK2,GRIK3,GRIN2A,GRIN2B,GRM3,GRM5,GSK…
GO:0072283	metanephric renal vesicle morphogenesis	0.001705012	0.05410433	10	11	BMP4,CTNNB1,GDNF,GREM1,KIF26B,LHX1,PAX2,PAX8,SALL1,SIX2
GO:0016079	synaptic vesicle exocytosis	0.001732716	0.05465122	20	31	CADPS,CPLX1,CPLX2,NLGN1,OTOF,P2RX7,PCLO,PIP5K1C,PSEN1,RIMS1,SCRIB,SNAP25,SNPH,STX1A,STX7,SYT1,TRIM9,TSNARE1,UNC13A,UNC13B
GO:0050870	positive regulation of T cell activation	0.001756988	0.05508395	113	164	ADA,ADK,AP3B1,BLM,BTLA,CARD11,CAV1,CCL19,CCL2,CCL21,CCL5,CCR2,CD1D,CD247,CD276,CD28,CD47,CD5,CD59,CD74,CD83,CD86,CDC42,CTLA4,DPP4,EBI3,EFNB1,FADD,FOXP3,FYN,GATA3,GLI2,GLI3,GPAM,GRAP2,GRB2,HES1,HLA-DPA1,HLA-DPB1,HLA-DQA2,HLA-G,HLX,HSPH1,ICOS,ICOSLG,IFNG,IGF1,IGF2,IGFBP2,IKZF1,IL12A,IL12B,IL15,IL18,IL1RL2,IL2,IL21,IL23R,IL2RA,IL4,IL4R,IL6,IL6ST,IL7,IL7R,ITGAL,ITPKB,KLRK1,LGALS8,LYN,MALT1,MAP3K7,MAP…
GO:0034097	response to cytokine stimulus	0.001758773	0.05497482	328	525	AAAS,ACKR2,ACKR3,ACKR4,ACKR5,ACSL1,ACSL4,ADAR,ADIPOQ,AFF3,AIM2,AKAP6,ALDH1A2,ALOX15,ANKRD1,ANXA1,APOB,AQP4,ARHGEF2,ARIH1,AVPR2,AXL,BCL2,BCL2L1,C11orf82,CACTIN,CALCOCO2,CAMK2A,CAMK2B,CAMK2D,CAMK2G,CARD14,CASP3,CCL2,CCL3,CCL5,CCR10,CCR2,CCR3,CCR4,CCR6,CCR9,CD38,CD44,CD74,CDIP1,CDK9,CDKN2B,CEBPA,CFTR,CIITA,CITED1,CMKLR1,CNTF,CNTFR,COL3A1,COMMD7,CRHBP,CSF1R,CSF2RA,CSF3,CSF3R,CTNNB1,CXCL12,CXCR1,CXCR2…
GO:0071356	cellular response to tumor necrosis factor	0.00176536	0.05485226	50	78	AIM2,ANKRD1,APOB,ARHGEF2,CACTIN,CARD14,CCL2,CCL3,CCL5,CDIP1,COMMD7,CRHBP,CYP11A1,DAB2IP,DCSTAMP,EDA2R,EDN1,GATA3,GBA,GPER,HAS2,IKBKB,IL18,IL18BP,IL8,INPP5K,JAK2,KLF2,KRT18,KRT8,MAPK9,NKX3-1,NPNT,OCSTAMP,PID1,PYDC1,SFRP1,SGMS1,SIRT1,STAT1,TDGF1,TNFRSF11A,TNFRSF17,TNFRSF1B,TNFRSF8,TNFSF11,TNFSF18,TRAF2,TRAF3,ZNF268
GO:0007339	binding of sperm to zona pellucida	0.001776429	0.0550324	15	34	ACR,ADAM2,ADAM20,ADAM21,ADAM30,ATP8B3,B4GALT1,CCT5,GLIPR1L1,OVGP1,UBAP2L,ZP2,ZP4,ZPBP,ZPBP2
GO:0071396	cellular response to lipid	0.001809651	0.05573084	184	265	AACS,ABCA1,ACVR1,ADCY6,ADCYAP1,ADNP2,AKR1C3,ALDH1A2,ANKRD1,ANXA1,APOB,AQP1,AQP4,AR,ARG1,AXL,BMP4,BMP7,CACTIN,CASP9,CCL2,CCL3,CCL5,CD180,CD36,CDC73,CEBPE,CMPK2,COL1A1,CPS1,CRHBP,CSF2,CSF3,CYP11A1,CYP24A1,CYP26A1,CYP26B1,CYP7A1,DAB2IP,DGAT2,DYNAP,EDNRB,EGFR,EGR1,EPHA3,ESR1,ESR2,ESRRB,ESRRG,FAM5C,FZD10,FZD4,FZD7,GFI1,GNAS,GNG2,GPER,GPLD1,GSTP1,HCK,HMGCS1,HNF4A,HNF4G,IFNG,IL10,IL12B,IL15,IL18,IL8,INH…
GO:0048645	organ formation	0.001827445	0.05594876	25	30	AR,BMP4,BMPR1A,CTNNB1,FGF10,FGFR2,GATA6,GLI2,GLI3,HHEX,ISL1,MEF2A,MEF2C,NOG,PAX2,PAX3,PAX8,RDH10,SHH,SMARCD3,SOX17,TBR1,TGFBR2,TLX1,TP63
GO:0070663	regulation of leukocyte proliferation	0.001847528	0.0562338	111	158	ADA,ADK,AHR,ATM,BCL2,BCL6,BLM,BMP4,BTLA,CARD11,CASP3,CBLB,CCL19,CCL5,CCR2,CD1D,CD276,CD28,CD38,CD40,CD59,CD74,CDKN1A,CHRNB2,CTLA4,CTNNB1,DLG1,EBI3,EFNB1,FADD,FGF10,FOXJ1,FOXP3,GAL,GLMN,GPAM,GREM1,GSTP1,HES1,HLA-G,ICOSLG,IFNG,IGF1,IGF2,IGFBP2,IKZF3,IL10,IL12A,IL12B,IL15,IL18,IL2,IL20RB,IL21,IL23R,IL2RA,IL4,IL6,IL6ST,IL7,INPP5D,IRF1,IRS2,ITCH,ITGAL,KITLG,LRRC32,LYN,MEF2A,MEF2C,MIF,MNDA,NCK1,NCK2,NC…
GO:0060479	lung cell differentiation	0.001869263	0.05672996	15	19	AIMP2,ASCL1,CREB1,CTNNB1,EYA1,FGF10,FOXA1,FOXA2,GATA6,IGF1,INSC,NFIB,NKX2-1,NUMB,SAV1
GO:0050829	defense response to Gram-negative bacterium	0.001941617	0.05824851	13	22	IL12B,IL22RA1,IL23R,IL6,IL6R,LBP,MMP7,MR1,NOS2,S100A7,SELP,SLC11A1,TLR4
GO:0001837	epithelial to mesenchymal transition	0.001983509	0.05899668	36	47	AMELX,BMP2,BMP7,CTNNB1,EOMES,EPB41L5,FAM101B,FOXF2,GSK3B,HAS2,HEY1,HEY2,HEYL,HGF,HIF1A,HMGA2,HNRNPAB,LEF1,LOXL2,MSX2,NFATC1,NOG,NOTCH1,RBPJ,RTN4,SFRP1,SNAI1,SNAI2,SOX9,TGFB2,TGFBR1,TGFBR3,WNT16,WNT2,WNT4,WNT5A
GO:0003338	metanephros morphogenesis	0.00200926	0.05959283	21	26	BMP4,CALB1,CTNNB1,FGF10,FOXJ1,GDNF,GREM1,HES1,KIF26B,LGR4,LHX1,PAX2,PAX8,PKD1,SALL1,SIX2,SOX8,SOX9,WNT4,WNT7B,WT1
GO:0043068	positive regulation of programmed cell death	0.00202714	0.05995281	249	350	AATF,ABL1,ABR,ACIN1,ADAMTSL4,ADCY10,ADIPOQ,AKAP13,AKR1C3,ALDH1A2,ALDH1A3,ANKRD1,ANXA1,APBB2,APC,APH1B,APOPT1,ARHGAP4,ARHGEF11,ARHGEF12,ARHGEF16,ARHGEF17,ARHGEF18,ARHGEF2,ARHGEF3,ARHGEF4,ARHGEF6,ARHGEF7,ARHGEF9,ASCL1,ATM,B4GALT1,BARD1,BBC3,BCL2L1,BCL2L11,BCL6,BCLAF1,BID,BMP2,BMP4,BMP7,BNIP3,BNIP3L,BTG1,CASP2,CASP3,CASP9,CCK,CCL3,CCL5,CD248,CD40,CDC42,CDK5R1,CDKN1A,CLIP3,CLU,CNR1,COL18A1,CSRNP3,CTL…
GO:0010524	positive regulation of calcium ion transport into cytosol	0.00203669	0.06006509	22	30	ADCYAP1R1,AKAP6,ASPH,BDKRB1,CAPN3,CAV1,DRD1,EDNRA,F2R,F2RL3,GPER,MGEA5,P2RX2,P2RX4,P2RX5,P2RX7,PLA2G1B,SNCA,SRI,THY1,TRPC1,TRPC3
GO:0071219	cellular response to molecule of bacterial origin	0.002045838	0.06016493	65	103	ABCA1,ANKRD1,ARG1,AXL,CACTIN,CCL2,CCL3,CCL5,CD180,CD36,CDC73,CEBPE,CMPK2,CSF2,CSF3,CYP11A1,DAB2IP,EDNRB,FZD5,GFI1,GSTP1,HCK,IFNG,IL10,IL12B,IL18,IL8,IRF8,KLRK1,LBP,LITAF,LYN,MAPK14,MAPK9,MEF2A,MEF2C,MTDH,NFKBIA,NOS2,NOS3,NR1D1,PAF1,PDE4B,PDE4D,PLSCR3,PLSCR4,PRKCE,PTAFR,RARA,RIPK2,SCARB1,SGMS1,STAT1,TICAM1,TICAM2,TLR2,TLR4,TMED7-TICAM2,TNFAIP3,TNFRSF1B,TNFSF4,TNIP2,TNIP3,WNT5A,ZC3H12A
GO:0009628	response to abiotic stimulus	0.002050999	0.06014727	559	866	ABAT,ABCC2,ACER1,ACOT11,ACSL6,ACTN4,ADA,ADAM2,ADIPOQ,ADIRF,ADM,ADORA1,ADRA1B,ADRB1,ADRB2,ADRB3,ADSL,ADSS,AGT,AGTRAP,AIPL1,AKR1B10,AKR1C1,AKR1C3,AKR1C4,ALAS2,ALDH3A1,ALKBH5,ANGPT2,ANGPT4,ANKRD1,ANXA1,ANXA7,APOA1,APOB,APOBEC1,APP,AQP1,AQP4,AQP9,ARHGEF2,ARNT2,ARPP21,ARSB,ASCL1,ASCL2,ASIC2,ASIC3,ASNS,ATM,ATP1A1,ATP1B1,ATP2B2,ATXN1,ATXN3,AURKB,AVP,AVPR1A,BACH1,BBC3,BCL2,BCL2L1,BCMO1,BDKRB1,BDNF,BHLHE4…
GO:0060055	angiogenesis involved in wound healing	0.002088232	0.06089704	5	10	B4GALT1,CD34,ENSG00000259753,ETS1,HPSE
GO:0002089	lens morphogenesis in camera-type eye	0.002124382	0.06160708	22	25	BMP4,CITED2,CRYAA,CTNNB1,EPHA2,FGFR3,FOXE1,FOXE3,HIPK2,MEIS1,POU2F1,PROX1,PVRL1,PVRL3,SHROOM2,SIX3,SKI,SOX1,SOX11,SOX2,TDRD7,TFAP2A
GO:0006909	phagocytosis	0.002156373	0.06236159	96	139	ABCA1,ABI1,ABL1,ACTB,ACTG1,ACTR2,ACTR3,ADORA1,ADORA2A,ALOX15,ANXA3,ARPC2,ARPC3,AXL,BAIAP2,CD247,CD36,CD47,CD93,CDC42,CDC42SE2,CEBPE,COLEC12,CORO1C,CRP,CYFIP2,DOCK1,ELMO1,ELMO2,ELMOD1,FCGR1A,FCGR2A,FCGR3A,FCN1,FCN2,FGR,FYN,GAS6,GATA2,GRB2,GULP1,HCK,HSP90AA1,IGLL5,IRF8,ITPR1,ITPR2,ITPR3,LBP,LIMK1,LRP1,LYN,MARCO,MBL2,MEGF10,MYH2,MYO10,MYO7A,NCK1,NCKAP1,P2RX7,PAK1,PEAR1,PIK3CA,PIK3CB,PIK3R1,PIP5K1C,P…
GO:0048565	digestive tract development	0.002159931	0.06229193	89	116	ADA,AHI1,ALDH1A2,ALX4,ASCL1,BBS7,BCL2,BMP4,CCDC39,CLMP,COBL,COL3A1,CPS1,CTNNB1,DAB1,DACT1,DICER1,EDNRB,EGFR,EPB41L5,EPHB3,FGF10,FGF9,FGFR2,FGFR3,FOXE1,FOXF1,FOXF2,FOXL1,GATA4,GATA5,GATA6,GLI2,GLI3,HIF1A,HLX,HNF1B,HRH2,ID2,IL18,IL8,KIT,MYB,MYOCD,NCKAP1,NIPBL,NKX2-2,NKX2-3,NKX2-6,NOTCH1,NPHP3,NR1H4,OTC,OXTR,PCSK5,PDGFRA,PDX1,PITX2,PKD1,PKDCC,PTK6,RARB,RET,SALL1,SAV1,SFRP1,SFRP2,SHH,SHOX2,SMAD2,SMAD…
GO:0043065	positive regulation of apoptotic process	0.002172032	0.06229674	245	343	AATF,ABL1,ABR,ACIN1,ADAMTSL4,ADCY10,ADIPOQ,AKAP13,AKR1C3,ALDH1A2,ALDH1A3,ANKRD1,ANXA1,APBB2,APC,APH1B,APOPT1,ARHGAP4,ARHGEF11,ARHGEF12,ARHGEF16,ARHGEF17,ARHGEF18,ARHGEF2,ARHGEF3,ARHGEF4,ARHGEF6,ARHGEF7,ARHGEF9,ASCL1,ATM,B4GALT1,BARD1,BBC3,BCL2L1,BCL2L11,BCL6,BCLAF1,BID,BMP2,BMP4,BMP7,BNIP3,BNIP3L,BTG1,CASP2,CASP3,CASP9,CCK,CCL3,CCL5,CD248,CD40,CDC42,CDK5R1,CLIP3,CLU,CNR1,COL18A1,CSRNP3,CTLA4,CTNN…
GO:0031960	response to corticosteroid stimulus	0.002195992	0.06281139	85	121	ACADS,ACVR1,ADCYAP1,ADIPOQ,ADM,AGL,AKR1C3,ALDH3A1,ALPL,ANXA1,AQP1,AQP4,ARG1,AVPR1A,BCKDHB,BCL2,BDH1,BMP6,CALCR,CALM1,CALM2,CALM3,CASP9,CCL2,CCND1,CDKN1A,CDO1,CEBPA,COL1A1,CPN1,CPS1,CRYAA,CTGF,CTSV,CYP11A1,DUSP1,FAS,FOS,GHR,GHRHR,GPER,GPR83,HNMT,HTR1B,IGFBP2,IL10,IL1RN,IL6,ISL1,KRAS,MAOB,MAP2K1,MSTN,MYOD1,NGF,NR3C1,NTRK3,PAM,PAPPA,PDX1,PFKFB1,PLAT,PPARGC1B,PTGS2,REST,RPS6KB1,S100B,SCGB1A1,SERPINA7…
GO:0042693	muscle cell fate commitment	0.002205881	0.06292185	15	17	ACVR1,FGF10,MEF2A,MEF2C,MYF5,MYF6,MYL2,MYOD1,MYOG,NKX2-5,TBX1,TBX2,TBX3,WNT3A,WT1
GO:0060993	kidney morphogenesis	0.002210636	0.06288567	41	47	AHI1,BMP4,CALB1,CTNNB1,FGF10,FOXJ1,GCNT1,GCNT3,GCNT4,GDNF,GPC3,GREM1,HES1,HNF1B,IRX1,IRX2,IRX3,KIF26B,KLHL3,LGR4,LHX1,LRRK2,NPHP3,OSR1,PAX2,PAX8,PKD1,PRKX,SALL1,SIX1,SIX2,SOX4,SOX8,SOX9,TSHZ3,VANGL2,WNT4,WNT6,WNT7B,WNT9B,WT1
GO:0001658	branching involved in ureteric bud morphogenesis	0.002252975	0.06374271	41	52	AGT,BCL2,BMP2,BMP4,CD44,CITED1,CTNNB1,DLG1,EYA1,FGF1,FOXD1,FOXD2,FOXD3,FOXD4,FOXD4L1,FOXD4L2,FOXD4L5,FOXD4L6,GDNF,GLI3,GPC3,GREM1,GZF1,HOXA11,LAMA5,LHX1,MYC,NPNT,PAX2,PAX8,PBX1,PTCH1,SALL1,SHH,SIX1,SOX9,TCF21,WNT4,WNT6,WNT9B,WT1
GO:0035239	tube morphogenesis	0.002253073	0.06357319	237	309	ACVR1,ACVRL1,ADM,AGT,AHI1,ALX1,APAF1,AR,ARHGAP35,B4GALT1,BBS5,BBS7,BCL2,BCL2L11,BMP2,BMP4,BMP7,BTRC,C2CD3,CCDC39,CCM2,CD44,CDH1,CECR2,CHD7,CITED1,CITED2,CLIC4,COBL,CSF1R,CTHRC1,CTNNB1,CTSH,CXCL12,CXCR4,DAB2IP,DEAF1,DICER1,DLC1,DLG1,DLL1,DLL4,EDA,EDAR,EDN1,EDNRA,EGF,ENAH,EPHA2,ESR1,ETV4,EYA1,FGF1,FGF10,FGF3,FGFR2,FOXA1,FOXA2,FOXD1,FOXD2,FOXD3,FOXD4,FOXD4L1,FOXD4L2,FOXD4L5,FOXD4L6,FOXF1,FOXJ1,FOXS1…
GO:0051384	response to glucocorticoid stimulus	0.002255564	0.06347194	79	114	ACADS,ACVR1,ADCYAP1,ADIPOQ,ADM,AGL,ALDH3A1,ALPL,ANXA1,AQP1,AQP4,ARG1,AVPR1A,BCKDHB,BCL2,BDH1,BMP6,CALCR,CALM1,CALM2,CALM3,CASP9,CCL2,CCND1,CDKN1A,CDO1,CEBPA,CPN1,CPS1,CRYAA,CTSV,CYP11A1,DUSP1,FAS,FOS,GHR,GHRHR,GPR83,HNMT,IGFBP2,IL10,IL1RN,IL6,ISL1,KRAS,MAOB,MAP2K1,MSTN,MYOD1,NGF,NR3C1,NTRK3,PAM,PAPPA,PDX1,PFKFB1,PLAT,PPARGC1B,PTGS2,REST,RPS6KB1,S100B,SCGB1A1,SERPINA7,SLIT2,SLIT3,SPARC,SSTR2,SSTR4…
GO:0060113	inner ear receptor cell differentiation	0.002261084	0.06345623	38	44	ATOH1,ATP2B2,BMP4,CECR2,CLIC5,CTHRC1,CUX1,DFNA5,DFNB31,DICER1,FGF20,FGFR1,FGFR3,FZD2,GABRA5,GABRB2,GABRB3,GFI1,GPR98,GRXCR1,HES1,JAG1,JAG2,KCNMA1,LRTOMT,MCOLN3,MYO6,MYO7A,NOTCH1,PCDH15,RAC1,RBPJ,SLC4A7,SOD1,STRC,TMC1,USH2A,VANGL2
GO:0001823	mesonephros development	0.002309492	0.06446817	18	22	BMP4,BMP7,FGF1,FGF10,GATA3,GPC3,HNF1B,LHX1,OSR1,PAX2,PAX8,PKD1,SIX1,WNT11,WNT4,WNT9B,WT1,ZBTB16
GO:0009607	response to biotic stimulus	0.002323671	0.06451895	350	624	ABCA1,ABR,ACR,ACTA2,ADAR,ADARB1,ADH7,ADM,AKIRIN2,ALPL,ANKRD1,ANPEP,ANXA3,APOB,APOBEC1,APOBEC3F,APOBEC3G,ARG1,ATG10,ATG5,AXL,BAIAP2,BAIAP2L1,BATF,BCL2,BCL2L1,BCL2L11,BCR,BDKRB1,BNIP3,BNIP3L,C5AR1,CACTIN,CARD9,CCDC130,CCL18,CCL19,CCL2,CCL20,CCL3,CCL5,CCT5,CD180,CD1D,CD207,CD36,CD40,CD47,CD55,CD86,CDC73,CDK6,CEBPB,CEBPE,CHRM2,CITED1,CLEC6A,CLU,CMPK2,CNR1,CNR2,COTL1,CPS1,CRCP,CREBZF,CRP,CRTAM,CSF2,CS…
GO:0042633	hair cycle	0.00233209	0.0644101	61	81	ACVR1B,ALX4,APC,APCDD1,BARX2,BCL2,CDC42,CTNNB1,DICER1,DKK1,DSG4,EDA,EDAR,EDARADD,EGFR,FGF10,FGF7,FGFR2,FOXE1,FOXE3,FOXN1,FOXQ1,FST,FZD3,FZD6,HDAC2,HOXC13,IGFBP5,INHBA,KRT71,LAMA5,LDB2,MREG,MSX2,MYO5A,NGFR,NOTCH1,NSDHL,PDGFA,PSEN1,PSEN2,PTCH2,PTGS2,RBPJ,RUNX1,RUNX3,SAV1,SHH,SNAI1,SNRPE,SOSTDC1,SOX21,SOX9,SPINK5,TFAP2C,TGFB2,TGM3,TP63,VANGL2,WNT10A,ZDHHC21
GO:0048730	epidermis morphogenesis	0.002373348	0.06520461	27	33	BCL2,CDC42,CTNNB1,DICER1,FGF10,FGF7,FGFR2,FOXE1,FOXE3,FOXQ1,FST,IGFBP5,KLF4,KLK14,KRT71,NGFR,NOTCH1,RUNX1,RUNX3,SHH,SNAI1,SOSTDC1,TFAP2A,TGFB2,TGM3,TP63,WNT10A
GO:0032731	positive regulation of interleukin-1 beta production	0.00242969	0.06640305	17	23	AIM2,CASP1,CCL19,CCL3,HSPB1,IFI16,IFNG,IL18,ISL1,JAK2,NLRP1,NLRP12,NLRP2,P2RX7,PYDC1,SMAD3,WNT5A
GO:0044130	negative regulation of growth of symbiont in host	0.002445316	0.06613756	8	17	CD36,IFNG,IL10,IL12B,IRF8,LBP,MBL2,TLR2
GO:0045739	positive regulation of DNA repair	0.002447547	0.06602685	17	29	BRCA1,CEBPG,EGFR,EYA1,FAM175A,FGF10,FOXM1,MGMT,NUDT16,RNF168,RNF8,SETMAR,SIRT1,SPIDR,UBE2N,UBE2V2,UIMC1
GO:0010389	regulation of G2/M transition of mitotic cell cycle	0.002492707	0.06689939	14	18	APP,ATM,BRD4,CCNB3,CENPF,CLSPN,CTC1,FHL1,KCNH5,MTA3,PBX1,PKIA,SIN3A,TICRR
GO:0030262	apoptotic nuclear changes	0.002498849	0.06689227	27	43	ACIN1,ACVR1C,APAF1,BIRC7,BLCAP,BNIP3,CASP3,CECR2,CIDEA,CYCS,DEDD2,DNASE1L3,DRAM1,ETS1,FOXL2,GPER,H1F0,KPNA1,KPNB1,LYN,MOAP1,MSX1,SFRP1,SOD1,TBX5,TPD52L1,WT1
GO:0001573	ganglioside metabolic process	0.002530295	0.06756082	9	13	GM2A,ITGB8,NEU3,ST3GAL5,ST6GALNAC6,ST8SIA2,ST8SIA3,ST8SIA4,ST8SIA6
GO:0060441	epithelial tube branching involved in lung morphogenesis	0.002546743	0.06782652	18	22	BMP4,CTNNB1,CTSH,FGF10,FGFR2,FOXA1,FOXA2,FOXF1,HHEX,HHIP,LAMA1,NKX2-1,RDH10,RSPO2,SHH,SOX2,TMTC3,VANGL2
GO:0033057	multicellular organismal reproductive behavior	0.002563348	0.06792222	10	14	AVP,AVPR1A,DBH,DRD5,MBD2,NPAS3,OXTR,PTEN,THRA,THRB
GO:0001953	negative regulation of cell-matrix adhesion	0.002640643	0.06944159	16	22	ACER2,ACVRL1,ARHGAP6,BCL6,C11orf34,CASK,ITGB1BP1,MMP14,NF1,NF2,PIK3R1,PTEN,RASA1,SEMA3E,SRC,THBS1
GO:0048732	gland development	0.002643246	0.0693354	204	266	ADCYAP1,AGPAT6,AHR,AKT2,ALDH1A2,APLN,APOA1,AR,ARG1,ARID5B,ASCL1,ATP2B2,B4GALT1,BCL2,BCL2L11,BMP2,BMP4,BMP7,BMPR1A,BSX,BTRC,CAV1,CCND1,CD44,CDC42,CDH1,CDO1,CEBPB,CGA,CITED2,CREB1,CRIP1,CSF1R,CTNNB1,CTNND1,CYP19A1,CYP7B1,DRD2,EDA,EDAR,EDARADD,EGF,EGFR,EIF2AK3,ELF5,EPHA2,ERBB4,ESR1,ESR2,ETS1,ETV4,FA2H,FEM1B,FGF10,FGF7,FGFR1,FGFR2,FKBP4,FOXA1,FOXB1,FOXC1,FOXE1,FOXE3,FOXF1,FRZB,GATA2,GATA3,GDF7,GHRHR,…
GO:0006959	humoral immune response	0.002690148	0.07021286	62	91	AIRE,BCL2,BLNK,BST1,C1QB,C1R,C4BPA,C6,C7,C8A,C8B,C9,CCL2,CCR6,CD28,CD46,CD55,CD83,CFB,CFH,CFHR1,CFHR5,CFI,CLU,CR1,CR2,CRP,DMBT1,EBI3,EXO1,FCN1,FCN2,FOXJ1,GATA3,GPI,IFNB1,IFNG,IGLL5,IL6,IL7,LTF,LY86,MASP1,MASP2,MBL2,MEF2A,MEF2C,MMP7,MS4A2,NOTCH1,PAX5,POU2AF1,POU2F2,RBPJ,RGCC,SH2D1A,ST6GAL1,TFEB,TRAF3IP2,TREM2,VSIG4,YTHDF2
GO:0031069	hair follicle morphogenesis	0.002715456	0.07069666	24	28	BCL2,CDC42,CTNNB1,DICER1,FGF10,FGF7,FGFR2,FOXE1,FOXE3,FOXQ1,FST,IGFBP5,KRT71,NGFR,NOTCH1,RUNX1,RUNX3,SHH,SNAI1,SOSTDC1,TGFB2,TGM3,TP63,WNT10A
GO:0072273	metanephric nephron morphogenesis	0.002747789	0.07136049	17	21	BMP4,CTNNB1,GDNF,GREM1,HES1,KIF26B,LGR4,LHX1,PAX2,PAX8,PKD1,SALL1,SIX2,SOX8,SOX9,WNT4,WT1
GO:0034405	response to fluid shear stress	0.002753236	0.07132453	16	23	ABCA1,CITED2,ETS1,HAS2,KLF2,MAP2K5,MEF2A,MEF2C,MTSS1,NCF2,NOS3,P2RX4,P2RX7,SMAD6,SMAD7,TGFB3
GO:0032836	glomerular basement membrane development	0.002794616	0.0722173	9	10	COL4A3,COL4A4,MPV17,MYO1E,NID1,NPHS1,SULF1,SULF2,WT1
GO:0030216	keratinocyte differentiation	0.002818158	0.07264585	54	90	ABCA12,ACER1,AKR1C3,ANXA1,BCL11B,CASP3,CDC42,CERS3,CLIC4,CSTA,CTNND1,DSG4,DSP,EPHA2,EREG,EXPH5,FLG,FOXN1,HRNR,IRF6,JAG1,KAZN,KRT2,LATS2,LCE2D,LCE3A,LCE3D,LCE3E,LCE5A,LCE6A,LOR,MAP2K1,MED1,NOTCH1,PAX6,POU2F3,POU3F1,PPHLN1,PPL,RBPJ,S100A7,SAV1,SCEL,SPRR2A,SPRR2G,SPRR4,STK4,TFAP2A,TFAP2C,TGM3,TP63,WNT16,WNT5A,YAP1
GO:0006590	thyroid hormone generation	0.00283445	0.07288586	12	14	CGA,CPQ,DIO2,DIO3,DUOX2,FOXE1,FOXE3,IYD,MED1,SLC5A5,TG,TPO
GO:0050865	regulation of cell activation	0.002845182	0.07298206	251	379	ABR,ADA,ADK,ADORA2A,ADORA2B,ADORA3,AHR,AP3B1,ATM,AXL,BCL2,BCL6,BCR,BLM,BMP4,BTLA,CAMK4,CAPN3,CARD11,CASP3,CAV1,CBLB,CCL19,CCL2,CCL21,CCL5,CCR2,CD1D,CD247,CD276,CD28,CD38,CD40,CD47,CD5,CD59,CD74,CD83,CD86,CDC42,CDKN1A,CHRNB2,CLPTM1,CNR1,CNR2,CRHR1,CTGF,CTLA4,CTNNB1,DLG1,DPP4,DTX1,DUSP3,EBI3,EFNB1,FADD,FAS,FCER1A,FER,FGF10,FGR,FOXF1,FOXJ1,FOXN1,FOXP3,FYN,GAB2,GAL,GAS6,GATA3,GJD4,GLI2,GLI3,GLMN,GP5,…
GO:0001819	positive regulation of cytokine production	0.002880538	0.07352767	152	248	ADCYAP1,ADIPOQ,ADORA2B,ADRA2A,AFAP1L2,AGT,AIM2,AKIRIN2,ANKRD42,ARFGEF2,ATP6AP2,C3AR1,CALCA,CARD11,CARD9,CASP1,CCL19,CCL3,CCR2,CD34,CD36,CD40,CD74,CD83,CREBBP,CSF1R,CSF2,CTNNB1,DDX41,DDX58,DHX36,DHX58,DHX9,EP300,EPX,EREG,FADD,FOXP3,FZD5,GATA3,GATA4,GDF2,HIF1A,HLA-G,HPSE,HSPB1,HTR2B,IFI16,IFNG,IFNL1,IKBKB,IL12A,IL12B,IL15,IL17A,IL17F,IL17RA,IL18,IL18R1,IL1RL1,IL1RL2,IL2,IL20RB,IL21,IL23R,IL4,IL4R,I…
GO:0017158	regulation of calcium ion-dependent exocytosis	0.00289009	0.07341251	17	26	ADRA2A,B4GALT1,CACNA1A,CDK5R2,DOC2B,GLRA1,NOTCH1,PLCB1,REST,RPH3AL,STXBP1,STXBP3,SYT1,SYT7,SYT9,TRIM9,ZP4
GO:0043252	sodium-independent organic anion transport	0.002911748	0.07360448	12	12	ALB,AVP,SLC22A6,SLCO1A2,SLCO1B1,SLCO1B3,SLCO1C1,SLCO2A1,SLCO2B1,SLCO3A1,SLCO4A1,SLCO4C1
GO:0002757	immune response-activating signal transduction	0.002916237	0.07353989	201	287	ABI1,ABL1,ACTB,ACTG1,ACTR2,ACTR3,ARPC2,ARPC3,BAIAP2,BCAR1,BCL2,BIRC2,BIRC3,BLK,C5AR1,CACNB4,CARD11,CARD9,CD247,CD36,CD38,CD79B,CD86,CDC42,CDK1,COLEC12,CR2,CREB1,CTLA4,CTSB,CTSK,CTSL,CTSS,CYFIP2,CYLD,DDX58,DMBT1,DOCK1,DUSP3,DUSP4,DUSP6,DUSP7,ELMO1,ELMO2,ENAH,FADD,FAM105B,FCGR1A,FCGR2A,FCGR3A,FGR,FOS,FOXP3,FYB,FYN,GATA3,GPLD1,GRAP2,GRB2,HCK,HLA-DPA1,HLA-DPB1,HLA-DQA2,HSP90AA1,HSP90B1,IGLL5,IKBKB,IK…
GO:0072077	renal vesicle morphogenesis	0.00295727	0.07439494	11	12	BMP4,CTNNB1,GDNF,GREM1,KIF26B,LHX1,PAX2,PAX8,SALL1,SIX2,WNT4
GO:0007389	pattern specification process	0.002958715	0.07425237	291	424	ABI1,ACVR1,ACVR2A,AHI1,ALDH1A2,ALG5,ALX1,ALX4,APC,ARC,ARL6,ASCL1,ASPH,ATM,AXIN1,AXIN2,BARX1,BASP1,BBS5,BBS7,BCOR,BMP2,BMP4,BMP5,BMP7,BMPR1A,BMPR1B,C2CD3,CCDC39,CDON,CDX1,CDX4,CER1,CFC1,CHRD,CITED1,CITED2,COBL,CREBBP,CTNNB1,CXCL12,CXCR4,CXXC4,CYP26A1,CYP26B1,CYP26C1,DBX1,DISP1,DKK1,DLL1,DLL4,DLX1,DLX2,DNAH11,DSCAML1,DUSP6,DYNC2H1,DYNC2LI1,EDN1,EDNRA,EFNB1,EGR2,EMX1,EMX2,EN1,EP300,EPB41L5,ERBB4,EVX…
GO:2000243	positive regulation of reproductive process	0.003023713	0.07570159	22	26	ACVR1B,CITED2,CTNNB1,EDNRB,GLRA1,IL18,INHBA,INHBB,NR5A1,OXTR,P2RY1,PDE3A,PDE5A,PLAT,PLCB1,RUNX1,SHH,SOX9,SRY,WT1,ZFPM2,ZP4
GO:0006937	regulation of muscle contraction	0.003037568	0.07586653	99	133	ADA,ADORA1,ADORA2B,ADRA1A,ADRA1B,ADRA2A,ADRA2C,ADRB1,ADRB2,ADRBK1,ANK2,ANXA6,ASPH,ATP1A1,ATP2A1,BMP10,CACNA1C,CALCA,CALCRL,CALM1,CALM2,CALM3,CAMK2D,CASQ1,CAV1,CHRM3,CHRNB4,CTGF,DAPK3,DMD,DSG2,DSP,EDN1,EDN2,F2R,FGF12,GHSR,GJA1,GJA5,GPD1L,GPER,GSTO1,GUCY1A3,HDAC4,HSP90AA1,KCNA5,KCNB2,KCNE1L,KCNH2,KCNJ2,KCNMA1,KCNQ1,MAP2K1,MYBPC3,MYL2,MYL3,MYL9,MYOCD,NCF1,NEDD4L,NKX2-5,NMUR2,NOS1,NPNT,NUP155,OXTR,P2…
GO:0010935	regulation of macrophage cytokine production	0.003040702	0.07558316	9	10	CD36,CD74,IRAK3,SEMA7A,TGFB2,TGFB3,TLR2,TLR4,WNT5A
GO:0050830	defense response to Gram-positive bacterium	0.003065843	0.07602708	26	39	C5AR1,CARD9,CD36,CRP,FGR,HCK,IL12A,IL6,IL6R,KLRK1,LBP,MBL2,MMP7,NCF1,NOD1,P2RX7,PGLYRP1,PGLYRP3,PLA2G2A,PLD1,REG3G,RIPK2,SPACA3,TBK1,TLR2,TNFSF8
GO:0031641	regulation of myelination	0.003074774	0.07606787	14	19	CTNNB1,DICER1,EIF2AK3,FIG4,IFNG,MTMR2,NCMAP,PTEN,RXRG,TCF7L2,TENM4,TG,WASF3,YPEL1
GO:0019229	regulation of vasoconstriction	0.003090843	0.07628464	36	48	ADM,ADRA1A,ADRA1B,ADRA2A,ADRA2C,AGT,AGTR1,APLN,ASIC2,AVP,AVPR1A,CACNA1C,CAV1,CD38,CHRM3,CYSLTR1,DBH,EDN1,EDN2,EDN3,F2R,HRH1,HRH2,HTR2A,KCNA5,KCNMB2,KCNMB4,LEP,MAP2K1,NPPC,PTGS2,SMTNL1,SNTA1,TACR1,TBXA2R,UTS2R
GO:0060333	interferon-gamma-mediated signaling pathway	0.003102703	0.07639674	44	61	CAMK2A,CAMK2B,CAMK2D,CAMK2G,CD44,CIITA,FCGR1A,FCGR1B,GBP1,GBP2,HCK,HLA-A,HLA-C,HLA-DPA1,HLA-DPB1,HLA-DQA2,HLA-F,HLA-G,IFNG,IFNGR1,IFNGR2,IRF1,IRF2,IRF4,IRF5,IRF6,IRF8,JAK1,JAK2,NCAM1,OAS1,OASL,PIAS1,PML,PRKCD,PTAFR,PTPN1,PTPN11,PTPN2,SOCS1,SOCS3,STAT1,SUMO1,VCAM1
GO:0006935	chemotaxis	0.003110212	0.07640144	391	570	ABL1,ABLIM1,ACKR2,ACKR3,ACKR4,ACKR5,ACTB,ACTG1,AGTR1,ALCAM,AMOT,ANGPT1,ANK1,ANK2,ANK3,AP2B1,APBB2,APP,ARHGAP35,ARHGAP39,ARHGEF11,ARHGEF12,ARHGEF16,ARHGEF5,ARTN,ARX,ATOH1,B3GNT2,BCAR1,BCL11B,BDNF,BMP4,BMP7,BMPR1B,BOC,C3AR1,C5AR1,CACNA1C,CACNA1D,CACNA1G,CACNA1I,CACNB2,CACNB4,CALCA,CCL1,CCL17,CCL18,CCL19,CCL2,CCL20,CCL21,CCL23,CCL24,CCL26,CCL3,CCL3L1,CCL4L2,CCL5,CCR10,CCR2,CCR3,CCR4,CCR6,CCR9,CDC42,…
GO:0055123	digestive system development	0.003232319	0.07921458	96	126	ADA,AHI1,ALDH1A2,ALX4,ASCL1,BARX1,BBS7,BCL2,BMP4,CCDC39,CLMP,COBL,COL3A1,CPS1,CTNNB1,DAB1,DACT1,DICER1,EDNRB,EGFR,EPB41L5,EPHB3,FGF10,FGF9,FGFR2,FGFR3,FOXE1,FOXF1,FOXF2,FOXL1,GATA4,GATA5,GATA6,GIP,GLI2,GLI3,HIF1A,HLX,HNF1B,HRH2,ID2,IGF1,IGF1R,IGF2,IL18,IL8,INSR,KIT,MYB,MYOCD,NCKAP1,NIPBL,NKX2-2,NKX2-3,NKX2-6,NOTCH1,NPHP3,NR1H4,OTC,OXTR,PCSK5,PDGFRA,PDX1,PITX2,PKD1,PKDCC,PTF1A,PTK6,RARB,RET,SALL1,…
GO:0043627	response to estrogen stimulus	0.003246845	0.07938422	94	135	ADCYAP1R1,ALDH1A2,ANXA1,APOA1,AQP4,ARNT2,ARSB,ASH2L,BDH1,BID,BRCA1,CA2,CAV1,CCND1,CD38,CFTR,CITED1,CITED2,CRHBP,CRIPAK,CTGF,CTNNA1,CTNNB1,CYP11A1,DUSP1,EGFR,EP300,EPO,ESR1,ETS1,F7,FGF10,FOXA1,GAL,GATA3,GATA4,GATA6,GHR,GHRHR,GPER,HSP90AA1,HTR5A,IGF2,IGFBP2,IL10,IL4R,MAPK15,MMP14,MSTN,MSX2,MYOD1,MYOG,NCOR2,NQO1,NR2F2,NRF1,OCSTAMP,OXTR,PAM,PDGFA,PPARG,PRL,PTGS2,PTK2,RAMP3,RARA,RCAN1,RGS9,RNF14,SERPI…
GO:0001942	hair follicle development	0.00326406	0.07961866	59	77	ACVR1B,ALX4,APC,APCDD1,BARX2,BCL2,CDC42,CTNNB1,DICER1,DKK1,DSG4,EDA,EDAR,EDARADD,EGFR,FGF10,FGF7,FGFR2,FOXE1,FOXE3,FOXN1,FOXQ1,FST,FZD3,FZD6,HDAC2,HOXC13,IGFBP5,INHBA,KRT71,LAMA5,LDB2,MREG,MSX2,MYO5A,NGFR,NOTCH1,NSDHL,PDGFA,PSEN1,PSEN2,PTGS2,RBPJ,RUNX1,RUNX3,SAV1,SHH,SNAI1,SOSTDC1,SOX21,SOX9,SPINK5,TFAP2C,TGFB2,TGM3,TP63,VANGL2,WNT10A,ZDHHC21
GO:0035909	aorta morphogenesis	0.003320783	0.08062552	16	20	DLL4,EYA1,HES1,HEY1,HEY2,JAG1,KAT6A,LRP1,MYLK,PROX1,RBPJ,SIX1,SOX4,TBX1,TBX2,TFAP2B
GO:0001662	behavioral fear response	0.003345876	0.08104628	19	23	ADCYAP1,BCL2,BDNF,CACNA1E,CCK,DRD1,DRD4,GABRA5,GNG7,GRIK2,GRIN2B,GRM7,HTR1A,HTR2C,NEUROD2,NR2E1,PENK,USP46,VDAC1
GO:0071216	cellular response to biotic stimulus	0.003350423	0.08096856	71	115	ABCA1,ANKRD1,ARG1,ATG10,AXL,CACTIN,CCL2,CCL3,CCL5,CD180,CD36,CDC73,CEBPE,CMPK2,CSF2,CSF3,CYP11A1,DAB2IP,EDNRB,EIF2AK3,FZD5,GFI1,GSK3B,GSTP1,HCK,IFNG,IL10,IL12B,IL18,IL8,IRF8,KLRK1,LBP,LITAF,LYN,MAPK14,MAPK9,MEF2A,MEF2C,MTDH,NFKBIA,NOS2,NOS3,NR1D1,PAF1,PDE4B,PDE4D,PLSCR3,PLSCR4,PPP1R15B,PRKCE,PTAFR,RARA,RIPK2,SCARB1,SGMS1,STAT1,SYK,TICAM1,TICAM2,TLR2,TLR4,TMED7-TICAM2,TNFAIP3,TNFRSF1B,TNFSF4,TNIP2…
GO:0060317	cardiac epithelial to mesenchymal transition	0.003353411	0.0808536	14	18	BMP2,HAS2,HEY1,HEY2,HEYL,MSX2,NOTCH1,RBPJ,RTN4,SNAI2,TGFB2,TGFBR3,WNT16,WNT2
GO:0032674	regulation of interleukin-5 production	0.003356307	0.08073697	13	14	EPX,FOXP3,GATA3,IFNA2,IFNL1,IL1RL1,IL5RA,IL9,LEF1,PDE4D,PRKCZ,RARA,SCGB1A1
GO:0072073	kidney epithelium development	0.003416755	0.08200212	54	63	AHI1,AQP11,BASP1,BMP4,CALB1,CD34,CTNNB1,DLL1,FGF1,FOXJ1,GDNF,GPC3,GREM1,HES1,HEYL,HNF1B,IRX1,IRX2,IRX3,JAG1,KIF26B,KLF15,KLHL3,LGR4,LHX1,MAGI2,MEF2A,MEF2C,MTSS1,MYO1E,NOTCH1,NPHS1,NPHS2,OSR1,PAX2,PAX8,PKD1,PODXL,POU3F3,PROM1,PTPRO,SALL1,SIX1,SIX2,SOX8,SOX9,TFAP2B,UMOD,WNT11,WNT4,WNT6,WNT7B,WNT9B,WT1
GO:0032755	positive regulation of interleukin-6 production	0.003437462	0.08212152	23	37	ADCYAP1,ADORA2B,AKIRIN2,CARD9,CD36,IL1RL2,IL6,IL6R,ISL1,LBP,MAPK13,NOD1,P2RX7,RIPK2,TBC1D23,TICAM1,TLR2,TLR3,TLR4,TLR7,TNFSF4,WNT5A,ZCCHC11
GO:0060788	ectodermal placode formation	0.003440657	0.08201018	11	14	AXIN1,CDC42,CTNNB1,EDA,HDAC2,NRG3,POU2F1,PROX1,SOX2,TBX2,TBX3
GO:0008542	visual learning	0.003473374	0.08260142	27	41	ADAM2,ADRA1B,APP,ATXN1,CACNA1C,CACNA1E,CHRNB2,CRHR1,DBH,DRD1,DRD2,DRD3,FOXB1,GRIN2A,HIF1A,HMGCR,HRH1,HRH2,HTT,KRAS,LRRN4,NETO1,NF1,NLGN3,NPS,PDE1B,TANC1
GO:0090129	positive regulation of synapse maturation	0.003482872	0.08263905	10	11	CAMK2B,CDC20,DAB2IP,LPHN1,NEURL,NEUROD2,NRXN1,NRXN2,NRXN3,RELN
GO:0035904	aorta development	0.003503213	0.08293321	17	22	DLL4,EYA1,HES1,HEY1,HEY2,JAG1,KAT6A,LRP1,MYLK,NKX3-1,PROX1,RBPJ,SIX1,SOX4,TBX1,TBX2,TFAP2B
GO:0035115	embryonic forelimb morphogenesis	0.003523726	0.08304221	22	32	ALDH1A2,ALX4,CTNNB1,EN1,HOXA11,HOXA13,MECOM,MSX2,NIPBL,OSR1,RDH10,RSPO2,RUNX2,SHH,SHOX2,TBX3,TBX5,TFAP2A,TWIST1,WNT3,WNT7A,WNT9A
GO:0021983	pituitary gland development	0.003721892	0.08521174	36	43	ADCYAP1,ALDH1A2,BMP2,BMP4,BMPR1A,CDH1,CREB1,DRD2,ETS1,FGF10,GATA2,GHRHR,GLI2,GSX1,HES1,HMGA2,ISL1,KDM1A,NKX2-1,NOG,NR0B1,PAX6,PITX1,PITX2,POU1F1,POU3F2,PROP1,RBPJ,SALL1,SLC6A3,SOX2,SOX3,TBX19,TCF7L2,WNT4,WNT5A
GO:0006954	inflammatory response	0.003741862	0.08548149	231	386	ABCF1,ACKR2,ACKR5,ACVR1,ADORA1,ADORA2A,ADORA3,ADRA2A,AFAP1L2,AIM2,AK7,ALOX15,ALOX5,ALOX5AP,ANO6,ANXA1,AOAH,AOX1,APCS,APOL3,ATRN,AXL,B4GALT1,BCL6,BDKRB1,BDNF,BLNK,BMP2,BMP6,BMPR1B,C3AR1,C5AR1,CALCA,CAMK1D,CAMK4,CARD18,CCL17,CCL18,CCL19,CCL2,CCL20,CCL21,CCL23,CCL24,CCL26,CCL3,CCL3L1,CCL4L2,CCL5,CCR2,CCR3,CCR4,CD180,CD40,CD44,CD97,CDO1,CEBPA,CEBPB,CHST1,CHST2,CNR2,CRHBP,CRP,CSF1R,CXCL1,CXCL13,CXCL6,…
GO:0007369	gastrulation	0.003807726	0.0866071	90	126	ACVR1,ACVR2A,AMOT,ARFRP1,AXIN1,BMP4,BMP7,BMPR1A,CDC73,CER1,CFC1,CFC1B,CHRD,CTNNB1,CUL3,DACT1,DKK1,DLD,DST,DUSP1,DUSP4,DUSP5,EOMES,EPB41L5,EPHA2,EXT1,EXT2,EYA2,FOXA2,FOXC1,FOXF1,FOXS1,GATA4,GATA6,GDF3,GSC,HAND1,HHEX,HMGA2,HNF1B,HOXA11,HTT,INHBA,KDM6A,KIF16B,KLF4,LEF1,LHX1,LRP5,MACF1,MESP2,MKKS,NAT8,NCKAP1,NF2,NOG,NPHP3,NR4A3,NSD1,OTX2,PAF1,PAX2,POFUT2,POU5F1,PPAP2B,PRKACA,SIX2,SMAD1,SMAD2,SMAD3,SN…
GO:0035108	limb morphogenesis	0.003833195	0.08699686	101	140	AFF3,ALDH1A2,ALX1,ALX4,ASPH,BMP4,BMP7,BMPR1A,BMPR1B,C2CD3,CHD7,CHST11,COL2A1,CREBBP,CTNNB1,CYP26B1,DICER1,DKK1,DLX5,DLX6,DYNC2H1,EN1,FBN2,FGF10,FGF4,FGF9,FGFR1,FGFR2,FLVCR1,FMN1,GAS1,GJA1,GJA5,GLI2,GLI3,GNA12,GNAQ,GNAS,GPC3,GREM1,HAND2,HDAC2,HOXA11,HOXA13,IDUA,IFT122,IFT52,IMPAD1,LEF1,LMX1B,LRP5,MBNL1,MECOM,MED1,MSX1,MSX2,NIPBL,NOG,NOTCH1,OSR1,PBX1,PCNT,PCSK5,PITX1,PITX2,PLXNA2,PRRX1,PSEN1,PSEN2,…
GO:0010959	regulation of metal ion transport	0.003839649	0.08695431	146	207	ACTN2,ACTN4,ADCYAP1,ADCYAP1R1,ADORA1,ADORA2A,ADRA2A,ADRB1,ADRB2,AGT,AKAP6,AKAP7,ANK2,ANK3,ASPH,ATP1A1,ATP2B2,ATP2B4,BCL2,BDKRB1,CACNA1B,CACNA1C,CACNA1D,CACNA2D1,CACNB2,CALCA,CALM1,CALM2,CALM3,CAMK2B,CAMK2D,CAMK2G,CAPN3,CASK,CASQ1,CASR,CATSPER1,CAV1,CCL3,CCL5,CNKSR3,CNTN1,CRHR1,CTNNB1,DHRS7C,DIAPH1,DLG1,DMD,DPP6,DRD1,DRD2,DRD3,DRD4,EDNRA,EFCAB4B,EGF,EPO,F2R,F2RL3,FGF12,FGF14,FHL1,GCG,GJA1,GNAO1,GP…
GO:0045723	positive regulation of fatty acid biosynthetic process	0.003867189	0.08738843	8	13	AGT,ANXA1,AVP,AVPR1A,MAPK9,MID1IP1,MLXIPL,PTGS2
GO:0035136	forelimb morphogenesis	0.0038672	0.08719993	27	39	ALDH1A2,ALX4,CTNNB1,EN1,FMN1,HOXA11,HOXA13,MECOM,MSX2,NIPBL,OSR1,RDH10,RSPO2,RUNX2,SALL1,SALL3,SHH,SHOX2,TBX3,TBX5,TFAP2A,TFAP2B,TWIST1,WNT3,WNT7A,WNT9A,ZBTB16
GO:0060316	positive regulation of ryanodine-sensitive calcium-release channel activity	0.003925905	0.0881429	9	10	AKAP6,ASPH,CALM1,CALM2,CALM3,GSTO1,JPH2,RYR2,TRDN
GO:0071695	anatomical structure maturation	0.003999673	0.08941453	29	45	ACVRL1,ALDH1A2,ANKRD17,BARX2,BMP2,CACNA1A,CDH5,CDK5R1,CDK5R2,DSG4,FGFR3,GATA3,IGF1,LEP,LYL1,MMP2,MREG,MSX2,MYO5A,NOTCH1,PAX2,PSEN1,PSEN2,PTGS2,RBPJ,RET,SEMA4D,SPINK5,TGFB2
GO:0010942	positive regulation of cell death	0.004036969	0.08986345	258	370	AATF,ABL1,ABR,ACER2,ACIN1,ADAMTSL4,ADCY10,ADIPOQ,AKAP13,AKR1C3,ALDH1A2,ALDH1A3,ANKRD1,ANXA1,APBB2,APC,APH1B,APOPT1,ARHGAP4,ARHGEF11,ARHGEF12,ARHGEF16,ARHGEF17,ARHGEF18,ARHGEF2,ARHGEF3,ARHGEF4,ARHGEF6,ARHGEF7,ARHGEF9,ASCL1,ATM,AXIN2,B4GALT1,BARD1,BBC3,BCL2L1,BCL2L11,BCL6,BCLAF1,BID,BMP2,BMP4,BMP7,BNIP3,BNIP3L,BTG1,CASP2,CASP3,CASP9,CCK,CCL3,CCL5,CD248,CD40,CDC42,CDK5R1,CDKN1A,CLIP3,CLU,CNR1,COL18A…
GO:0002274	myeloid leukocyte activation	0.004050328	0.08996899	49	77	ACKR2,ADORA3,ANXA3,BATF,CAMK4,CCL3,CCL5,CD48,CD93,CPLX2,CSF2,CXCR2,CXCR4,DCSTAMP,DHRS2,DOCK2,EDN2,IL8,IRF4,JUN,KIT,KMT2E,LAT,LAT2,LBP,LCP2,LYN,NDRG1,PIK3CG,PREX1,PRKCD,PRKCE,RASGRP1,RELB,SBNO2,SLC11A1,SNCA,SPACA3,SPI1,STXBP3,SYK,TGFBR2,TICAM1,TLR4,TLR7,TRAF6,UBD,VAMP7,YWHAZ
GO:0001656	metanephros development	0.004080853	0.09045458	63	81	ADIPOQ,BASP1,BCL2,BMP4,BMP7,CALB1,CD34,CITED1,CTNNB1,CTSH,EGR1,EYA1,FGF10,FOXD1,FOXJ1,GATA3,GDNF,GLI3,GPC3,GREM1,HES1,HOXA11,ID2,IRX1,IRX2,IRX3,ITGA8,KIF26B,LGR4,LHX1,NF1,NIPBL,NKX3-1,NPHS2,OSR1,PAX2,PAX8,PDGFRA,PKD1,POU3F3,PTCH1,RDH10,RET,ROBO2,SALL1,SHH,SIX1,SIX2,SIX4,SLIT2,SOX8,SOX9,SPRY1,STAT1,TCF21,TFAP2A,TFAP2B,TSHZ3,UMOD,WNT4,WNT7B,WNT9B,WT1
GO:0051954	positive regulation of amine transport	0.004097041	0.09062099	18	20	ADORA2A,ADRBK1,AVP,AVPR1A,CARTPT,CHRNB2,DPYSL2,DRD2,DRD4,GDNF,GRIK1,NAT8L,OXTR,P2RX7,PINK1,SLC6A1,TACR2,TRH
GO:0060173	limb development	0.004186243	0.09181592	110	153	AFF3,ALDH1A2,ALX1,ALX4,ASPH,BBS7,BMP4,BMP7,BMPR1A,BMPR1B,C2CD3,CHD7,CHST11,COL2A1,COMP,CREBBP,CTNNB1,CYP26B1,DICER1,DKK1,DLX5,DLX6,DYNC2H1,EN1,FBN2,FGF10,FGF4,FGF9,FGFR1,FGFR2,FLVCR1,FMN1,FOXN1,GAS1,GJA1,GJA5,GLI2,GLI3,GNA12,GNAQ,GNAS,GPC3,GREM1,HAND2,HDAC2,HOXA11,HOXA13,HOXC13,IDUA,IFT122,IFT52,IMPAD1,INTU,LEF1,LMX1B,LRP5,MBNL1,MECOM,MED1,MEOX2,MSX1,MSX2,NIPBL,NOG,NOTCH1,NR2F2,OSR1,PAM,PBX1,PCNT…
GO:0010837	regulation of keratinocyte proliferation	0.004266051	0.09298032	13	15	BCL11B,CASK,EFNB2,FGF10,FGF7,MED1,PRKD1,PTPRK,REG3G,SNAI2,TWIST2,VDR,YAP1
GO:0060119	inner ear receptor cell development	0.004269217	0.09285547	22	24	ATP2B2,CECR2,CLIC5,CTHRC1,DFNB31,DICER1,FGFR1,FZD2,GABRA5,GABRB2,GABRB3,GPR98,GRXCR1,LRTOMT,MYO7A,PCDH15,RAC1,SLC4A7,SOD1,STRC,TMC1,VANGL2
GO:0034110	regulation of homotypic cell-cell adhesion	0.004325478	0.09368878	14	17	CCL5,CD44,HAS2,LYN,MAP2K1,PRKCA,PRKCD,PRKCQ,PRKG1,SERPINE2,SYK,TNFSF11,UBASH3B,ZNF703
GO:0090192	regulation of glomerulus development	0.004359613	0.09423263	8	10	ADIPOQ,BMP4,BMP7,EGR1,NOG,PAX2,RET,WT1
GO:0032675	regulation of interleukin-6 production	0.004397864	0.09486302	47	77	ADCYAP1,ADORA2B,AFAP1L2,AKIRIN2,C1QTNF3,CARD9,CD36,CEBPB,EREG,F2R,FOXJ1,FOXP3,GAS6,GBA,GHSR,IFNG,IL10,IL17F,IL1RL2,IL6,IL6R,INPP5D,IRAK3,ISL1,KLF2,LBP,MAPK13,MAPKAPK2,NCKAP1L,NLRP12,NOD1,P2RX7,PRG4,RIPK2,TBC1D23,TICAM1,TLR2,TLR3,TLR4,TLR7,TNFAIP3,TNFSF4,TRAF6,TWIST1,WNT5A,ZC3H12A,ZCCHC11
GO:0031958	corticosteroid receptor signaling pathway	0.004410724	0.09494424	7	11	GPER,JAK2,NCOA6,NEDD4,NR3C1,RBM14,YWHAH
GO:0042596	fear response	0.004417048	0.09488473	22	26	ADCYAP1,ADRA2A,ADRB1,BCL2,BDNF,CACNA1E,CCK,DBH,DRD1,DRD4,GABRA5,GNG7,GRIK2,GRIN2B,GRM7,HTR1A,HTR2C,NEUROD2,NR2E1,PENK,USP46,VDAC1
GO:0086005	regulation of ventricular cardiac muscle cell action potential	0.004453133	0.09546347	14	19	ANK2,DSG2,DSP,GJA5,GPD1L,KCNE1L,KCNH2,KCNQ1,NEDD4L,PKP2,RYR2,SCN3B,SCN5A,SNTA1
GO:0044070	regulation of anion transport	0.004484693	0.09594302	40	55	ACSL4,ACSL6,ADORA1,ADORA2A,AKT2,ARG1,AVP,AVPR1A,CA2,CRY2,CYP4A11,CYP4F2,DPYSL2,FGF23,GRIK1,GRM7,IL1RN,IRS2,LEP,MAPK9,MIF,NCOR1,NPY5R,P2RX4,P2RX7,PLA2G10,PLA2G6,PRKCD,ROS1,SLC17A3,SLC6A1,SNCA,SYK,THBS1,TNFRSF11A,TNFSF11,TRH,VDAC1,VDAC2,VDAC3
GO:1902105	regulation of leukocyte differentiation	0.004501288	0.09610112	122	191	ACIN1,ADA,ADIPOQ,AP3B1,APC,AXL,BCL6,BMP4,CA2,CALCA,CAMK4,CARD11,CARTPT,CCL19,CCL3,CD74,CD83,CD86,CLPTM1,CTLA4,CTNNB1,DCSTAMP,DTX1,FAM213A,FAS,FOXJ1,FOXN1,FOXP3,FSHB,FSHR,GAS6,GATA2,GATA3,GLI2,GLI3,GNAS,HAX1,HLA-DOA,HLA-G,HLX,ID2,IFNA2,IFNB1,IFNG,IFNL1,IKZF1,IKZF3,IL12A,IL12B,IL15,IL15RA,IL17A,IL1RL2,IL2,IL21,IL23R,IL2RA,IL4,IL4R,IL6,IL7,IL7R,INHBA,INPP4B,INPP5D,IRF1,IRF4,ITPKB,JUN,KITLG,KLF10,KMT…
GO:0002762	negative regulation of myeloid leukocyte differentiation	0.004533191	0.09658472	26	36	ADIPOQ,CALCA,CARTPT,CCL3,CTNNB1,GATA2,IL4,INHBA,INPP4B,INPP5D,LRRC17,LYN,MYC,NF1,PIK3R1,PRDM16,PTPN2,RARA,RUNX1,SFRP1,THOC5,TLR3,TLR4,ZBTB46,ZFPM1,ZNF675
GO:0050872	white fat cell differentiation	0.004643218	0.09792969	10	12	AACS,CEBPA,CTBP1,CTBP2,FGF10,NCOR2,PPARG,PRDM16,SIRT1,SNAI2
GO:0017156	calcium ion-dependent exocytosis	0.004657528	0.09803345	23	31	ACR,AKAP3,CACNA1A,CACNA1C,CRCP,EQTN,GLRA1,GLRB,PPP3CA,PPP3CB,RAPGEF4,RIMS1,RIMS2,ROPN1B,SCIN,SPESP1,STX1A,STX2,SYT6,TRIM36,VAMP3,VAMP7,ZP4
GO:0007193	adenylate cyclase-inhibiting G-protein coupled receptor signaling pathway	0.004689815	0.09851442	42	54	ADCY1,ADCY2,ADCY6,ADCY7,ADCY8,ADCY9,ADORA1,ADRA2A,APLP1,CHRM5,DRD2,DRD3,DRD4,FSHR,GABBR1,GNAI1,GNAL,GNAT3,GNAZ,GRIK3,GRM4,GRM6,GRM7,GRM8,HTR1A,HTR1B,HTR1D,HTR1E,HTR1F,INSL3,MCHR1,NPR3,NPY1R,NPY2R,OPRD1,OPRK1,OPRM1,P2RY1,RGS1,RXFP2,S1PR1,SSTR2
GO:0003351	epithelial cilium movement	0.004713258	0.09880806	10	17	AK7,CCDC39,DNAI1,KIF27,LRRC6,NME7,NPHP3,RFX3,TTLL1,ULK4
GO:0010765	positive regulation of sodium ion transport	0.004719449	0.09873957	15	19	ANK3,CNKSR3,CNTN1,FGF12,FGF14,GPD1L,IKBKB,NEDD4L,NKX2-5,NOS1,PKP2,SCN3B,SCN4B,SCN5A,WNK3
